# Supplementary material for: Multi-gene phylogeny and morphological evidence reveal two novel species and two new records of Acrogenospora (Minutisphaerales, Acrogenosporaceae) from aquatic habitats in mainland China
Source: MycoKeys. 2026 Mar 26;130:209–29. doi: 10.3897/mycokeys.130.182237 (PMC13047371; doi:10.3897/mycokeys.130.182237)
Supplement: XML Treatment for Acrogenospora bambusae [file mycokeys.130.182237-treatment1.xml]

<!DOCTYPE tp:taxon-treatment
  PUBLIC "-//TaxonX//DTD Taxonomic Treatment Publishing DTD v0 20100105//EN" "tax-treatment-NSO.dtd">
<tp:taxon-treatment xmlns:tp="http://www.plazi.org/taxpub"><tp:treatment-meta><kwd-group><label>Taxon classification</label><kwd>
                <named-content content-type="kingdom">Fungi</named-content>
              </kwd><kwd>
                <named-content content-type="order">Minutisphaerales</named-content>
              </kwd><kwd>
                <named-content content-type="family">Acrogenosporaceae</named-content>
              </kwd></kwd-group><mixed-citation publication-type="journal"><person-group><name><surname>Wang</surname><given-names>Mei-Xia</given-names></name><name><surname>Nie</surname><given-names>Jia-Xin</given-names></name><name><surname>Wang</surname><given-names>Ye-Tao</given-names></name><name><surname>Xiong</surname><given-names>Min</given-names></name><name><surname>Wang</surname><given-names>Jing</given-names></name><name><surname>Song</surname><given-names>Hai-Yan</given-names></name><name><surname>Hu</surname><given-names>Dian-Ming</given-names></name><name><surname>Zhai</surname><given-names>Zhi-Jun</given-names></name></person-group><article-title>Multi-gene phylogeny and morphological evidence reveal two novel species and two new records of <italic><tp:taxon-name><tp:taxon-name-part taxon-name-part-type="genus" reg="Acrogenospora">Acrogenospora</tp:taxon-name-part></tp:taxon-name></italic> (<italic><tp:taxon-name><tp:taxon-name-part taxon-name-part-type="order" reg="Minutisphaerales">Minutisphaerales</tp:taxon-name-part></tp:taxon-name></italic>, <italic><tp:taxon-name><tp:taxon-name-part taxon-name-part-type="family" reg="Acrogenosporaceae">Acrogenosporaceae</tp:taxon-name-part></tp:taxon-name></italic>) from aquatic habitats in mainland China</article-title><source>MycoKeys</source><day>26</day><month>03</month><year>2026</year><volume>130</volume><fpage>209</fpage><lpage>229</lpage><pub-id pub-id-type="doi">10.3897/mycokeys.130.182237</pub-id></mixed-citation></tp:treatment-meta><tp:nomenclature><tp:taxon-name><object-id xmlns:xlink="http://www.w3.org/1999/xlink" content-type="arpha" xlink:type="simple">615EBDCE-C821-5495-A313-F24E7949F93D</object-id>
                    		<tp:taxon-name-part taxon-name-part-type="genus" reg="Acrogenospora">Acrogenospora</tp:taxon-name-part> <tp:taxon-name-part taxon-name-part-type="species" reg="bambusae">bambusae</tp:taxon-name-part>
                    	
                    		<object-id xmlns:xlink="http://www.w3.org/1999/xlink" content-type="mycobank" xlink:type="simple">857733</object-id>
                    	</tp:taxon-name><tp:taxon-authority>J.X. Nie &amp; Z.J. Zhai</tp:taxon-authority><tp:taxon-status xmlns:xlink="http://www.w3.org/1999/xlink" xlink:type="simple">sp. nov.</tp:taxon-status><xref ref-type="fig" rid="F2">Fig. 2</xref></tp:nomenclature><tp:treatment-sec sec-type="Holotype"><title>Holotype.</title><p><named-content xmlns:xlink="http://www.w3.org/1999/xlink" content-type="dwc:institutional_code" xlink:title="Herbarium of Fungi of Jiangxi Agricultural University" xlink:href="https://scientific-collections.gbif.org/institution/935e97af-7f4b-434a-bf1b-fca135bea9da" xlink:type="simple"><abbrev content-type="institution" xlink:title="Fungal Herbarium of Jiangxi Agricultural University" xlink:type="simple">HFJAU</abbrev></named-content> 10107.</p></tp:treatment-sec><tp:treatment-sec sec-type="Etymology"><title>Etymology.</title><p>The epithet ‘<tp:taxon-name><tp:taxon-name-part taxon-name-part-type="genus" reg="Acrogenospora"/><tp:taxon-name-part taxon-name-part-type="species">bambusae</tp:taxon-name-part></tp:taxon-name>’ refers to the host on which the holotype was collected.</p></tp:treatment-sec><tp:treatment-sec sec-type="Description"><title>Description.</title><p>Saprobic on submerged decaying bamboo stem in freshwater. <bold><italic>Sexual morph</italic></bold>: Undetermined. <bold><italic>Asexual morph</italic></bold>: Hyphomycetous. <bold><italic>Colonies</italic></bold> on natural substrate, effuse, hairy, black, glistening. <bold><italic>Mycelium</italic></bold> mostly immersed in the substratum, consisting of hyaline to brown, branched, smooth, septate, 2–4.5 μm wide hyphae. <bold><italic>Conidiophores</italic></bold> 254–533 × 5.5–13 μm (x̄ = 345.6 × 8.5, <italic>n</italic> = 30), macronematous, mononematous, solitary or in groups, erect, straight or slightly curved, occasionally branched, light brown to black, apically tapering, septate, smooth. <bold><italic>Conidiogenous cells</italic></bold> holoblastic, monoblastic, integrated, medium brown, terete, sometimes curved at the point of proliferation, percurrent proliferation. <bold><italic>Conidia</italic></bold> 33–52 × 24–41 µm (x̄ = 39.5 × 29, <italic>n</italic> = 50), acrogenous or acropleurogenous, solitary, dry, mostly oval to broadly ellipsoidal, base truncate, aseptate, hyaline when young, orange-brown at maturity, thick-walled, smooth, occasionally with a large guttule.</p><fig id="F2" position="float" orientation="portrait"><object-id xmlns:xlink="http://www.w3.org/1999/xlink" content-type="doi" xlink:type="simple">10.3897/mycokeys.130.182237.figure2</object-id><object-id xmlns:xlink="http://www.w3.org/1999/xlink" content-type="arpha" xlink:type="simple">E0AAA293-B6D5-598B-ADC3-5DAEB5C46B25</object-id><label>Figure 2.</label><caption><p><italic><tp:taxon-name><tp:taxon-name-part taxon-name-part-type="genus" reg="Acrogenospora">Acrogenospora</tp:taxon-name-part> <tp:taxon-name-part taxon-name-part-type="species" reg="bambusae">bambusae</tp:taxon-name-part></tp:taxon-name></italic> (<named-content xmlns:xlink="http://www.w3.org/1999/xlink" content-type="dwc:institutional_code" xlink:title="Herbarium of Fungi of Jiangxi Agricultural University" xlink:href="https://scientific-collections.gbif.org/institution/935e97af-7f4b-434a-bf1b-fca135bea9da" xlink:type="simple"><abbrev content-type="institution" xlink:title="Fungal Herbarium of Jiangxi Agricultural University" xlink:type="simple">HFJAU</abbrev></named-content> 10107, holotype). <bold>a, b</bold>. Colonies on bamboo; <bold>c–h</bold>. Conidiophores with conidia; <bold>j–m</bold>. Conidia; <bold>i</bold>. Germinated conidium; <bold>n</bold>. Culture on <abbrev xmlns:xlink="http://www.w3.org/1999/xlink" xlink:title="potato dextrose agar" xlink:type="simple">PDA</abbrev> from above (left) and reverse (right). Scale bars: 100 µm (<bold>a, b</bold>); 50 µm (<bold>c–e</bold>); 10 µm (<bold>f–m</bold>).</p></caption><graphic xmlns:xlink="http://www.w3.org/1999/xlink" xlink:href="mycokeys-130-209-g002.jpg" id="oo_1570150.jpg" position="float" orientation="portrait" xlink:type="simple"><uri content-type="original_file" xlink:type="simple">https://binary.pensoft.net/fig/1570150</uri></graphic></fig></tp:treatment-sec><tp:treatment-sec sec-type="Cultural characteristics"><title>Cultural characteristics.</title><p>Conidia germinating on <abbrev xmlns:xlink="http://www.w3.org/1999/xlink" xlink:title="potato dextrose agar" xlink:type="simple">PDA</abbrev> within 24 hours and germ tubes produced from the conidial base. Colonies on <abbrev xmlns:xlink="http://www.w3.org/1999/xlink" xlink:title="potato dextrose agar" xlink:type="simple">PDA</abbrev> growing slowly, reaching 32 mm diam in 24 days at 25 °C in natural light, rounded, aerial hyphae black, reverse black, entire.</p></tp:treatment-sec><tp:treatment-sec sec-type="Material examined"><title>Material examined.</title><p>China • Jiangxi Province, Jiujiang City, Yongxiu County, Yunjushan Mountain, <named-content xmlns:xlink="http://www.w3.org/1999/xlink" content-type="dwc:verbatimCoordinates" xlink:type="simple">29.23°N, 115.59°E</named-content>, at an altitude of 672.5 m, on decaying bamboo stem submerged in a freshwater stream, 28 April 2020, Z. J. Zhai, YJS-65 (<named-content xmlns:xlink="http://www.w3.org/1999/xlink" content-type="dwc:institutional_code" xlink:title="Herbarium of Fungi of Jiangxi Agricultural University" xlink:href="https://scientific-collections.gbif.org/institution/935e97af-7f4b-434a-bf1b-fca135bea9da" xlink:type="simple"><abbrev content-type="institution" xlink:title="Fungal Herbarium of Jiangxi Agricultural University" xlink:type="simple">HFJAU</abbrev></named-content> 10107, holotype), ex-type living culture <abbrev xmlns:xlink="http://www.w3.org/1999/xlink" content-type="institution" xlink:title="the Culture Collection of Jiangxi Agricultural University" xlink:type="simple">JAUCC</abbrev> 5526; China • Guizhou Province, Tongren City, Jiangkou County, Fanjing Mountain, <named-content xmlns:xlink="http://www.w3.org/1999/xlink" content-type="dwc:verbatimCoordinates" xlink:type="simple">27.91°N, 108.70°E</named-content>, at an altitude of 597 m, on decaying woody substrate submerged in a freshwater stream, 10 October 2022, Z. J. Zhai, FJS-11 (<named-content xmlns:xlink="http://www.w3.org/1999/xlink" content-type="dwc:institutional_code" xlink:title="Herbarium of Fungi of Jiangxi Agricultural University" xlink:href="https://scientific-collections.gbif.org/institution/935e97af-7f4b-434a-bf1b-fca135bea9da" xlink:type="simple"><abbrev content-type="institution" xlink:title="Fungal Herbarium of Jiangxi Agricultural University" xlink:type="simple">HFJAU</abbrev></named-content> 10117, paratype), ex-paratype living culture <abbrev xmlns:xlink="http://www.w3.org/1999/xlink" content-type="institution" xlink:title="the Culture Collection of Jiangxi Agricultural University" xlink:type="simple">JAUCC</abbrev> 5536.</p></tp:treatment-sec><tp:treatment-sec sec-type="Notes"><title>Notes.</title><p>In the multi-gene phylogenetic analysis, <italic><tp:taxon-name><tp:taxon-name-part taxon-name-part-type="genus" reg="Acrogenospora">Acrogenospora</tp:taxon-name-part> <tp:taxon-name-part taxon-name-part-type="species" reg="bambusae">bambusae</tp:taxon-name-part></tp:taxon-name></italic> (<abbrev xmlns:xlink="http://www.w3.org/1999/xlink" content-type="institution" xlink:title="the Culture Collection of Jiangxi Agricultural University" xlink:type="simple">JAUCC</abbrev> 5526, <abbrev xmlns:xlink="http://www.w3.org/1999/xlink" content-type="institution" xlink:title="the Culture Collection of Jiangxi Agricultural University" xlink:type="simple">JAUCC</abbrev> 5536) and <italic><tp:taxon-name><tp:taxon-name-part taxon-name-part-type="genus" reg="Acrogenospora">A.</tp:taxon-name-part> <tp:taxon-name-part taxon-name-part-type="species" reg="lignicola">lignicola</tp:taxon-name-part></tp:taxon-name></italic> cluster together with well-supported (82% <abbrev xmlns:xlink="http://www.w3.org/1999/xlink" xlink:title="Maximum Likelihood" xlink:type="simple">ML</abbrev>, 0.99 <abbrev xmlns:xlink="http://www.w3.org/1999/xlink" xlink:title="posterior probability" xlink:type="simple">PP</abbrev>; Fig. <xref ref-type="fig" rid="F1">1</xref>) statistical values as a sister lineage to <italic><tp:taxon-name><tp:taxon-name-part taxon-name-part-type="genus" reg="Acrogenospora">A.</tp:taxon-name-part> <tp:taxon-name-part taxon-name-part-type="species" reg="subprolata">subprolata</tp:taxon-name-part></tp:taxon-name></italic> (<abbrev xmlns:xlink="http://www.w3.org/1999/xlink" content-type="institution" xlink:title="Mae Fah Luang University Culture Collection, Chiang Rai, Thailand" xlink:type="simple">MFLUCC</abbrev> 18-1314). Pairwise base pair comparisons in the currently available <abbrev xmlns:xlink="http://www.w3.org/1999/xlink" xlink:title="large subunit ribosomal RNA gene" xlink:type="simple">LSU</abbrev> and <abbrev xmlns:xlink="http://www.w3.org/1999/xlink" xlink:title="small subunit ribosomal RNA gene" xlink:type="simple">SSU</abbrev> gene regions revealed 12 (0.92%, excluding gaps) and one (0.13%, excluding gaps) nucleotide differences between <italic><tp:taxon-name><tp:taxon-name-part taxon-name-part-type="genus" reg="Acrogenospora">A.</tp:taxon-name-part> <tp:taxon-name-part taxon-name-part-type="species" reg="bambusae">bambusae</tp:taxon-name-part></tp:taxon-name></italic> and <italic><tp:taxon-name><tp:taxon-name-part taxon-name-part-type="genus" reg="Acrogenospora">A.</tp:taxon-name-part> <tp:taxon-name-part taxon-name-part-type="species" reg="subprolata">subprolata</tp:taxon-name-part></tp:taxon-name></italic> (<abbrev xmlns:xlink="http://www.w3.org/1999/xlink" content-type="institution" xlink:title="Mae Fah Luang University Culture Collection, Chiang Rai, Thailand" xlink:type="simple">MFLUCC</abbrev> 18-1314), respectively. Comparisons using the combined multi-gene matrix (<abbrev xmlns:xlink="http://www.w3.org/1999/xlink" xlink:title="internal Transcribed Spacer region of ribosomal RNA gene" xlink:type="simple">ITS</abbrev>–<abbrev xmlns:xlink="http://www.w3.org/1999/xlink" xlink:title="large subunit ribosomal RNA gene" xlink:type="simple">LSU</abbrev>–<abbrev xmlns:xlink="http://www.w3.org/1999/xlink" xlink:title="small subunit ribosomal RNA gene" xlink:type="simple">SSU</abbrev>–<italic><abbrev xmlns:xlink="http://www.w3.org/1999/xlink" xlink:title="RNA polymerase II largest subunit 2" xlink:type="simple">RPB2</abbrev></italic>–<italic><abbrev xmlns:xlink="http://www.w3.org/1999/xlink" xlink:title="translation elongation factor 1-alpha gene" xlink:type="simple">TEF1-α</abbrev></italic>) showed that <italic><tp:taxon-name><tp:taxon-name-part taxon-name-part-type="genus" reg="Acrogenospora">A.</tp:taxon-name-part> <tp:taxon-name-part taxon-name-part-type="species" reg="bambusae">bambusae</tp:taxon-name-part></tp:taxon-name></italic> exhibits 130 nucleotide differences (2.79%, including two gaps) relative to <italic><tp:taxon-name><tp:taxon-name-part taxon-name-part-type="genus" reg="Acrogenospora">A.</tp:taxon-name-part> <tp:taxon-name-part taxon-name-part-type="species" reg="lignicola">lignicola</tp:taxon-name-part></tp:taxon-name></italic>. Morphologically, <italic><tp:taxon-name><tp:taxon-name-part taxon-name-part-type="genus" reg="Acrogenospora">A.</tp:taxon-name-part> <tp:taxon-name-part taxon-name-part-type="species" reg="bambusae">bambusae</tp:taxon-name-part></tp:taxon-name></italic> is most similar to <italic><tp:taxon-name><tp:taxon-name-part taxon-name-part-type="genus" reg="Acrogenospora">A.</tp:taxon-name-part> <tp:taxon-name-part taxon-name-part-type="species" reg="ovalia">ovalia</tp:taxon-name-part></tp:taxon-name></italic>, <italic><tp:taxon-name><tp:taxon-name-part taxon-name-part-type="genus" reg="Acrogenospora">A.</tp:taxon-name-part> <tp:taxon-name-part taxon-name-part-type="species" reg="stellata">stellata</tp:taxon-name-part></tp:taxon-name></italic>, and <italic><tp:taxon-name><tp:taxon-name-part taxon-name-part-type="genus" reg="Acrogenospora">A.</tp:taxon-name-part> <tp:taxon-name-part taxon-name-part-type="species" reg="subprolata">subprolata</tp:taxon-name-part></tp:taxon-name></italic> in having acrogenous or acropleurogenous, solitary, mostly oval to broadly ellipsoidal, and thick-walled conidia. However, our new collection differs from <italic><tp:taxon-name><tp:taxon-name-part taxon-name-part-type="genus" reg="Acrogenospora">A.</tp:taxon-name-part> <tp:taxon-name-part taxon-name-part-type="species" reg="ovalia">ovalia</tp:taxon-name-part></tp:taxon-name></italic> and <italic><tp:taxon-name><tp:taxon-name-part taxon-name-part-type="genus" reg="Acrogenospora">A.</tp:taxon-name-part> <tp:taxon-name-part taxon-name-part-type="species" reg="stellata">stellata</tp:taxon-name-part></tp:taxon-name></italic> by its conidial size (33–52 × 24–41 µm vs. 24–33 × 18–22 and 25–30 × 15–20 μm), respectively (<xref ref-type="bibr" rid="B8">Goh et al. 1998</xref>; <xref ref-type="bibr" rid="B35">Tan et al. 2022</xref>), and differs from <italic><tp:taxon-name><tp:taxon-name-part taxon-name-part-type="genus" reg="Acrogenospora">A.</tp:taxon-name-part> <tp:taxon-name-part taxon-name-part-type="species" reg="subprolata">subprolata</tp:taxon-name-part></tp:taxon-name></italic> by its longer (254–533 µm vs. 150–300 µm) conidiophores (<xref ref-type="bibr" rid="B8">Goh et al. 1998</xref>). Additionally, <italic><tp:taxon-name><tp:taxon-name-part taxon-name-part-type="genus" reg="Acrogenospora">A.</tp:taxon-name-part> <tp:taxon-name-part taxon-name-part-type="species" reg="bambusae">bambusae</tp:taxon-name-part></tp:taxon-name></italic> differs from <italic><tp:taxon-name><tp:taxon-name-part taxon-name-part-type="genus" reg="Acrogenospora">A.</tp:taxon-name-part> <tp:taxon-name-part taxon-name-part-type="species" reg="lignicola">lignicola</tp:taxon-name-part></tp:taxon-name></italic> in having different conidial shapes (mostly oval to broadly ellipsoidal vs. mostly broadly obovoid) and colors (hyaline when young, orange-brown at maturity vs. dark brown to black). More importantly, <italic><tp:taxon-name><tp:taxon-name-part taxon-name-part-type="genus" reg="Acrogenospora">A.</tp:taxon-name-part> <tp:taxon-name-part taxon-name-part-type="species" reg="bambusae">bambusae</tp:taxon-name-part></tp:taxon-name></italic> is distinct from <italic><tp:taxon-name><tp:taxon-name-part taxon-name-part-type="genus" reg="Acrogenospora">A.</tp:taxon-name-part> <tp:taxon-name-part taxon-name-part-type="species" reg="lignicola">lignicola</tp:taxon-name-part></tp:taxon-name></italic>, <italic><tp:taxon-name><tp:taxon-name-part taxon-name-part-type="genus" reg="Acrogenospora">A.</tp:taxon-name-part> <tp:taxon-name-part taxon-name-part-type="species" reg="ovalia">ovalia</tp:taxon-name-part></tp:taxon-name></italic>, <italic><tp:taxon-name><tp:taxon-name-part taxon-name-part-type="genus" reg="Acrogenospora">A.</tp:taxon-name-part> <tp:taxon-name-part taxon-name-part-type="species" reg="stellata">stellata</tp:taxon-name-part></tp:taxon-name></italic>, and <italic><tp:taxon-name><tp:taxon-name-part taxon-name-part-type="genus" reg="Acrogenospora">A.</tp:taxon-name-part> <tp:taxon-name-part taxon-name-part-type="species" reg="subprolata">subprolata</tp:taxon-name-part></tp:taxon-name></italic> in our phylogenetic tree. Therefore, <italic><tp:taxon-name><tp:taxon-name-part taxon-name-part-type="genus" reg="Acrogenospora">A.</tp:taxon-name-part> <tp:taxon-name-part taxon-name-part-type="species" reg="bambusae">bambusae</tp:taxon-name-part></tp:taxon-name></italic> is introduced as a new taxon within <italic><tp:taxon-name><tp:taxon-name-part taxon-name-part-type="genus" reg="Acrogenospora">Acrogenospora</tp:taxon-name-part></tp:taxon-name></italic> based on morphology and phylogeny. A comprehensive morphological comparison with related <italic><tp:taxon-name><tp:taxon-name-part taxon-name-part-type="genus" reg="Acrogenospora">Acrogenospora</tp:taxon-name-part></tp:taxon-name></italic> species is provided in Table <xref ref-type="table" rid="T2">2</xref>.</p></tp:treatment-sec><tp:treatment-sec><!--Section generated to contain objects referenced in tp:taxon-treatment.--><fig id="F1" position="float" orientation="portrait"><object-id xmlns:xlink="http://www.w3.org/1999/xlink" content-type="doi" xlink:type="simple">10.3897/mycokeys.130.182237.figure1</object-id><object-id xmlns:xlink="http://www.w3.org/1999/xlink" content-type="arpha" xlink:type="simple">224890DB-8EF6-50E7-B22C-972A4C0316AD</object-id><label>Figure 1.</label><caption><p>Phylogenetic tree reconstructed using RAxML based on concatenated sequences of the <abbrev xmlns:xlink="http://www.w3.org/1999/xlink" xlink:title="internal Transcribed Spacer region of ribosomal RNA gene" xlink:type="simple">ITS</abbrev>, <abbrev xmlns:xlink="http://www.w3.org/1999/xlink" xlink:title="large subunit ribosomal RNA gene" xlink:type="simple">LSU</abbrev>, <abbrev xmlns:xlink="http://www.w3.org/1999/xlink" xlink:title="small subunit ribosomal RNA gene" xlink:type="simple">SSU</abbrev>, <italic><abbrev xmlns:xlink="http://www.w3.org/1999/xlink" xlink:title="RNA polymerase II largest subunit 2" xlink:type="simple">RPB2</abbrev></italic>, and <italic><abbrev xmlns:xlink="http://www.w3.org/1999/xlink" xlink:title="translation elongation factor 1-alpha gene" xlink:type="simple">TEF1-α</abbrev></italic> genetic markers. Nodes with bootstrap support values ≥50% for maximum likelihood analysis and Bayesian posterior probabilities ≥0.95 are indicated. The tree was rooted using <italic><tp:taxon-name><tp:taxon-name-part taxon-name-part-type="genus" reg="Minutisphaera">Minutisphaera</tp:taxon-name-part> <tp:taxon-name-part taxon-name-part-type="species" reg="aspera">aspera</tp:taxon-name-part></tp:taxon-name></italic> (<abbrev xmlns:xlink="http://www.w3.org/1999/xlink" xlink:title="Leibniz Institute DSMZ-German Collection of Microorganisms and Cell Cultures GmbH, Braunschweig, Science Campus Braunschweig-Süd, Germany" xlink:type="simple">DSM</abbrev> 29478) and <italic><tp:taxon-name><tp:taxon-name-part taxon-name-part-type="genus" reg="Minutisphaera">Minutisphaera</tp:taxon-name-part> <tp:taxon-name-part taxon-name-part-type="species" reg="japonica">japonica</tp:taxon-name-part></tp:taxon-name></italic> (<abbrev xmlns:xlink="http://www.w3.org/1999/xlink" content-type="institution" xlink:title="Herbarium of Hirosaki University, Japan" xlink:type="simple">HHUF</abbrev> 30098) as outgroups. Ex-type strains are highlighted in bold, and newly isolated strains from this study are marked in red.</p></caption><graphic xmlns:xlink="http://www.w3.org/1999/xlink" xlink:href="mycokeys-130-209-g001.jpg" id="oo_1570149.jpg" position="float" orientation="portrait" xlink:type="simple"><uri content-type="original_file" xlink:type="simple">https://binary.pensoft.net/fig/1570149</uri></graphic></fig><table-wrap id="T2" position="float" orientation="portrait"><label>Table 2.</label><caption><p>Synopsis of morphological characteristics, habitats, hosts, and district compared across <italic><tp:taxon-name><tp:taxon-name-part taxon-name-part-type="genus" reg="Acrogenospora">Acrogenospora</tp:taxon-name-part></tp:taxon-name></italic> species.</p></caption><table><tbody><tr><th rowspan="2" colspan="1">Species</th><th rowspan="1" colspan="2">Conidiophores</th><th rowspan="1" colspan="3">Conidia</th><th rowspan="2" colspan="1">Sequence data</th><th rowspan="2" colspan="1">Habitat /Locality</th><th rowspan="2" colspan="1">References</th></tr><tr><th rowspan="1" colspan="1">Color</th><th rowspan="1" colspan="1">Size (μm)</th><th rowspan="1" colspan="1">Color</th><th rowspan="1" colspan="1">Size (μm)</th><th rowspan="1" colspan="1">Shape</th></tr><tr><td rowspan="1" colspan="1">
                <italic>
                  <tp:taxon-name><tp:taxon-name-part taxon-name-part-type="genus" reg="Acrogenospora">Acrogenospora</tp:taxon-name-part> <tp:taxon-name-part taxon-name-part-type="species" reg="alangii">alangii</tp:taxon-name-part></tp:taxon-name>
                </italic>
              </td><td rowspan="1" colspan="1">Brown to dark brown</td><td rowspan="1" colspan="1">179–687 × 2.7–5.5</td><td rowspan="1" colspan="1">Hyaline and pale gray when young, pale to dark brown when mature</td><td rowspan="1" colspan="1">15–22 × 15–23</td><td rowspan="1" colspan="1">Spherical or subspherical</td><td rowspan="1" colspan="1">Present</td><td rowspan="1" colspan="1">Freshwater/Guizhou, China</td><td rowspan="1" colspan="1">
                <xref ref-type="bibr" rid="B21">Li et al. 2024</xref>
              </td></tr><tr><td rowspan="1" colspan="1">
                <italic>
                  <tp:taxon-name><tp:taxon-name-part taxon-name-part-type="genus" reg="Acrogenospora">A.</tp:taxon-name-part> <tp:taxon-name-part taxon-name-part-type="species" reg="alticampestriicola">alticampestriicola</tp:taxon-name-part></tp:taxon-name>
                </italic>
              </td><td rowspan="1" colspan="1">Brown, or dark brown</td><td rowspan="1" colspan="1">318–589 × 5–9</td><td rowspan="1" colspan="1">Olive when young, black when mature</td><td rowspan="1" colspan="1">21–30 × 20–30</td><td rowspan="1" colspan="1">Subglobose</td><td rowspan="1" colspan="1">Present</td><td rowspan="1" colspan="1">Freshwater/Yunnan and Xizang, China</td><td rowspan="1" colspan="1">
                <xref ref-type="bibr" rid="B39">Xu et al. 2025</xref>
              </td></tr><tr><td rowspan="1" colspan="1">
                <italic>
                  <tp:taxon-name><tp:taxon-name-part taxon-name-part-type="genus" reg="Acrogenospora">A.</tp:taxon-name-part> <tp:taxon-name-part taxon-name-part-type="species" reg="altissima">altissima</tp:taxon-name-part></tp:taxon-name>
                </italic>
              </td><td rowspan="1" colspan="1">Blackish brown to black</td><td rowspan="1" colspan="1">Up to 800 × 12–20</td><td rowspan="1" colspan="1">Dark to blackish brown</td><td rowspan="1" colspan="1">40–60 × 30–36</td><td rowspan="1" colspan="1">Broadly ellipsoidal</td><td rowspan="1" colspan="1">Absent</td><td rowspan="1" colspan="1">Freshwater/Westland, New Zealand</td><td rowspan="1" colspan="1">
                <xref ref-type="bibr" rid="B8">Goh et al. 1998</xref>
              </td></tr><tr><td rowspan="1" colspan="1">
                <italic>
                  <tp:taxon-name><tp:taxon-name-part taxon-name-part-type="genus" reg="Acrogenospora">A.</tp:taxon-name-part> <tp:taxon-name-part taxon-name-part-type="species" reg="aquatica">aquatica</tp:taxon-name-part></tp:taxon-name>
                </italic>
              </td><td rowspan="1" colspan="1">Brown to dark brown, paler toward apex</td><td rowspan="1" colspan="1">202–250 × 7.5–9.5</td><td rowspan="1" colspan="1">Dark brown to black</td><td rowspan="1" colspan="1">29–34.5 × 24.5–31</td><td rowspan="1" colspan="1">Subprolate to broadly Ellipsoidal, with a basal cell and guttules</td><td rowspan="1" colspan="1">Present</td><td rowspan="1" colspan="1">Freshwater/Yunnan, China</td><td rowspan="1" colspan="1">
                <xref ref-type="bibr" rid="B1">Bao et al. 2020</xref>
              </td></tr><tr><td rowspan="1" colspan="1">
                <bold>
                  <italic>
                    <tp:taxon-name><tp:taxon-name-part taxon-name-part-type="genus" reg="Acrogenospora">A.</tp:taxon-name-part> <tp:taxon-name-part taxon-name-part-type="species" reg="bambusae">bambusae</tp:taxon-name-part></tp:taxon-name>
                  </italic>
                </bold>
              </td><td rowspan="1" colspan="1">
                <bold>Light brown to black</bold>
              </td><td rowspan="1" colspan="1">
                <bold>254–533 × 5.5–13</bold>
              </td><td rowspan="1" colspan="1">
                <bold>Hyaline when young, orange-brown at maturity</bold>
              </td><td rowspan="1" colspan="1">
                <bold>33–52 × 24–41</bold>
              </td><td rowspan="1" colspan="1">
                <bold>Mostly oval to broadly ellipsoidal</bold>
              </td><td rowspan="1" colspan="1">
                <bold>Present</bold>
              </td><td rowspan="1" colspan="1">
                <bold>Freshwater/Jiangxi and Guizhou, China</bold>
              </td><td rowspan="1" colspan="1">
                <bold>This study</bold>
              </td></tr><tr><td rowspan="1" colspan="1">
                <italic>
                  <tp:taxon-name><tp:taxon-name-part taxon-name-part-type="genus" reg="Acrogenospora">A.</tp:taxon-name-part> <tp:taxon-name-part taxon-name-part-type="species" reg="basalicellularispora">basalicellularispora</tp:taxon-name-part></tp:taxon-name>
                </italic>
              </td><td rowspan="1" colspan="1">Brown to dark brown, paler toward apex</td><td rowspan="1" colspan="1">259–395 × 8–12</td><td rowspan="1" colspan="1">Pale orange-brown to olivaceous brown</td><td rowspan="1" colspan="1">27.5–33.5 × 21.5–25.5</td><td rowspan="1" colspan="1">Broadly obovoid to spherical, with basal cell</td><td rowspan="1" colspan="1">Present</td><td rowspan="1" colspan="1">Freshwater/Yunnan, China</td><td rowspan="1" colspan="1">
                <xref ref-type="bibr" rid="B1">Bao et al. 2020</xref>
              </td></tr><tr><td rowspan="1" colspan="1">
                <italic>
                  <tp:taxon-name><tp:taxon-name-part taxon-name-part-type="genus" reg="Acrogenospora">A.</tp:taxon-name-part> <tp:taxon-name-part taxon-name-part-type="species" reg="carmichaeliana">carmichaeliana</tp:taxon-name-part></tp:taxon-name>
                </italic>
              </td><td rowspan="1" colspan="1">Brown to dark brown</td><td rowspan="1" colspan="1">Up to 400 × 9–12</td><td rowspan="1" colspan="1">Brown to dark brown</td><td rowspan="1" colspan="1">19–32 × 16–23.5</td><td rowspan="1" colspan="1">Broadly ellipsoidal to obovoid</td><td rowspan="1" colspan="1">Present</td><td rowspan="1" colspan="1">Freshwater/Surrey, United Kingdom</td><td rowspan="1" colspan="1">
                <xref ref-type="bibr" rid="B8">Goh et al. 1998</xref>
              </td></tr><tr><td rowspan="1" colspan="1">
                <italic>
                  <tp:taxon-name><tp:taxon-name-part taxon-name-part-type="genus" reg="Acrogenospora">A.</tp:taxon-name-part> <tp:taxon-name-part taxon-name-part-type="species" reg="ellipsoidea">ellipsoidea</tp:taxon-name-part></tp:taxon-name>
                </italic>
              </td><td rowspan="1" colspan="1">Pale orange brown to mid brown</td><td rowspan="1" colspan="1">87.5–162.5 × 6.5–7.5</td><td rowspan="1" colspan="1">Dark brown</td><td rowspan="1" colspan="1">32–41 × 17–24</td><td rowspan="1" colspan="1">Ellipsoidal</td><td rowspan="1" colspan="1">Absent</td><td rowspan="1" colspan="1">Freshwater/Yunnan, China</td><td rowspan="1" colspan="1">
                <xref ref-type="bibr" rid="B13">Hu et al. 2010</xref>
              </td></tr><tr><td rowspan="1" colspan="1">
                <italic>
                  <tp:taxon-name><tp:taxon-name-part taxon-name-part-type="genus" reg="Acrogenospora">A.</tp:taxon-name-part> <tp:taxon-name-part taxon-name-part-type="species" reg="gigantospora">gigantospora</tp:taxon-name-part></tp:taxon-name>
                </italic>
              </td><td rowspan="1" colspan="1">Dark blackish brown</td><td rowspan="1" colspan="1">Up to 700 × 9–14.5</td><td rowspan="1" colspan="1">Dark brown to black (opaque)</td><td rowspan="1" colspan="1">25–55 × 21–49.5</td><td rowspan="1" colspan="1">Broadly obovoid to spherical</td><td rowspan="1" colspan="1">Absent</td><td rowspan="1" colspan="1">Freshwater/Westland, New Zealand</td><td rowspan="1" colspan="1">
                <xref ref-type="bibr" rid="B14">Hughes 1978</xref>
              </td></tr><tr><td rowspan="1" colspan="1">
                <italic>
                  <tp:taxon-name><tp:taxon-name-part taxon-name-part-type="genus" reg="Acrogenospora">A.</tp:taxon-name-part> <tp:taxon-name-part taxon-name-part-type="species" reg="guangxiensis">guangxiensis</tp:taxon-name-part></tp:taxon-name>
                </italic>
              </td><td rowspan="1" colspan="1">Dark brown</td><td rowspan="1" colspan="1">280–475 × 6–10</td><td rowspan="1" colspan="1">Initially olive-green, later brown to dark brown</td><td rowspan="1" colspan="1">23–29</td><td rowspan="1" colspan="1">Spherical</td><td rowspan="1" colspan="1">Present</td><td rowspan="1" colspan="1">Freshwater/Guangxi, China</td><td rowspan="1" colspan="1">
                <xref ref-type="bibr" rid="B3">Cao et al. 2025</xref>
              </td></tr><tr><td rowspan="1" colspan="1">
                <italic>
                  <tp:taxon-name><tp:taxon-name-part taxon-name-part-type="genus" reg="Acrogenospora">A.</tp:taxon-name-part> <tp:taxon-name-part taxon-name-part-type="species" reg="guizhouensis">guizhouensis</tp:taxon-name-part></tp:taxon-name>
                </italic>
              </td><td rowspan="1" colspan="1">Brown to dark brown</td><td rowspan="1" colspan="1">145–320 × 7.5–14</td><td rowspan="1" colspan="1">Brown</td><td rowspan="1" colspan="1">19–27.5 × 19.5–28.5</td><td rowspan="1" colspan="1">Subspherical</td><td rowspan="1" colspan="1">Present</td><td rowspan="1" colspan="1">Terrestrial/Guizhou, China</td><td rowspan="1" colspan="1">
                <xref ref-type="bibr" rid="B16">Hyde et al. 2023</xref>
              </td></tr><tr><td rowspan="1" colspan="1">
                <italic>
                  <tp:taxon-name><tp:taxon-name-part taxon-name-part-type="genus" reg="Acrogenospora">A.</tp:taxon-name-part> <tp:taxon-name-part taxon-name-part-type="species" reg="guttulatispora">guttulatispora</tp:taxon-name-part></tp:taxon-name>
                </italic>
              </td><td rowspan="1" colspan="1">Dark brown, pale rtoward apex</td><td rowspan="1" colspan="1">294–331 × 7.5–8.6</td><td rowspan="1" colspan="1">Hyaline when young, dark brown at mature</td><td rowspan="1" colspan="1">30–33.5 26.5–28</td><td rowspan="1" colspan="1">Spherical or subspherical, with a large guttule</td><td rowspan="1" colspan="1">Present</td><td rowspan="1" colspan="1">Freshwater/Yunnan, China</td><td rowspan="1" colspan="1">
                <xref ref-type="bibr" rid="B1">Bao et al. 2020</xref>
              </td></tr><tr><td rowspan="1" colspan="1">
                <italic>
                  <tp:taxon-name><tp:taxon-name-part taxon-name-part-type="genus" reg="Acrogenospora">A.</tp:taxon-name-part> <tp:taxon-name-part taxon-name-part-type="species" reg="hainanensis">hainanensis</tp:taxon-name-part></tp:taxon-name>
                </italic>
              </td><td rowspan="1" colspan="1">Brown to dark brown, paler toward the apex</td><td rowspan="1" colspan="1">60–80 × 2–3.5</td><td rowspan="1" colspan="1">Brown</td><td rowspan="1" colspan="1">7.5–9.5 × 7–8.5</td><td rowspan="1" colspan="1">Spherical or subspherical</td><td rowspan="1" colspan="1">Absent</td><td rowspan="1" colspan="1">Terrestrial/Hainan, China</td><td rowspan="1" colspan="1">
                <xref ref-type="bibr" rid="B25">Ma et al. 2012</xref>
              </td></tr><tr><td rowspan="1" colspan="1">
                <italic>
                  <tp:taxon-name><tp:taxon-name-part taxon-name-part-type="genus" reg="Acrogenospora">A.</tp:taxon-name-part> <tp:taxon-name-part taxon-name-part-type="species" reg="hydei">hydei</tp:taxon-name-part></tp:taxon-name>
                </italic>
              </td><td rowspan="1" colspan="1">Dark brown at base, paler towards apex</td><td rowspan="1" colspan="1">137–356 × 8–15</td><td rowspan="1" colspan="1">Dark brown when mature</td><td rowspan="1" colspan="1">22–44 × 23–32</td><td rowspan="1" colspan="1">Subglobose, ellipsoidal to pyriform</td><td rowspan="1" colspan="1">Present</td><td rowspan="1" colspan="1">Freshwater/Guizhou, China</td><td rowspan="1" colspan="1">
                <xref ref-type="bibr" rid="B38">Xiao et al. 2025</xref>
              </td></tr><tr><td rowspan="1" colspan="1">
                <italic>
                  <tp:taxon-name><tp:taxon-name-part taxon-name-part-type="genus" reg="Acrogenospora">A.</tp:taxon-name-part> <tp:taxon-name-part taxon-name-part-type="species" reg="keviniana">keviniana</tp:taxon-name-part></tp:taxon-name>
                </italic>
              </td><td rowspan="1" colspan="1">Dark brown at base, paler towards apex</td><td rowspan="1" colspan="1">404–588 × 8–15</td><td rowspan="1" colspan="1">Dark brown when mature</td><td rowspan="1" colspan="1">22–37 diam</td><td rowspan="1" colspan="1">Globose</td><td rowspan="1" colspan="1">Present</td><td rowspan="1" colspan="1">Freshwater /Guizhou, China</td><td rowspan="1" colspan="1">
                <xref ref-type="bibr" rid="B38">Xiao et al. 2025</xref>
              </td></tr><tr><td rowspan="1" colspan="1">
                <bold>
                  <italic>
                    <tp:taxon-name><tp:taxon-name-part taxon-name-part-type="genus" reg="Acrogenospora">A.</tp:taxon-name-part> <tp:taxon-name-part taxon-name-part-type="species" reg="lignicola">lignicola</tp:taxon-name-part></tp:taxon-name>
                  </italic>
                </bold>
              </td><td rowspan="1" colspan="1">
                <bold>Dark brown to black</bold>
              </td><td rowspan="1" colspan="1">
                <bold>149.5–352 × 4.5–7.5</bold>
              </td><td rowspan="1" colspan="1">
                <bold>Dark brown to black</bold>
              </td><td rowspan="1" colspan="1">
                <bold>26–45 × 22–36</bold>
              </td><td rowspan="1" colspan="1">
                <bold>Mostly broadly obovoid</bold>
              </td><td rowspan="1" colspan="1">
                <bold>Present</bold>
              </td><td rowspan="1" colspan="1">
                <bold>Freshwater/Jiangxi, China</bold>
              </td><td rowspan="1" colspan="1">
                <bold>This study</bold>
              </td></tr><tr><td rowspan="1" colspan="1">
                <italic>
                  <tp:taxon-name><tp:taxon-name-part taxon-name-part-type="genus" reg="Acrogenospora">A.</tp:taxon-name-part> <tp:taxon-name-part taxon-name-part-type="species" reg="megalospora">megalospora</tp:taxon-name-part></tp:taxon-name>
                </italic>
              </td><td rowspan="1" colspan="1">Black opaque, yellow-brown at apex</td><td rowspan="1" colspan="1">Up to 400 × 9–12</td><td rowspan="1" colspan="1">Mid to dark brown</td><td rowspan="1" colspan="1">19–32 × 13–23</td><td rowspan="1" colspan="1">Obovoid</td><td rowspan="1" colspan="1">Absent</td><td rowspan="1" colspan="1">Terrestrial/Surrey, United Kingdom</td><td rowspan="1" colspan="1">
                <xref ref-type="bibr" rid="B8">Goh et al. 1998</xref>
              </td></tr><tr><td rowspan="1" colspan="1">
                <italic>
                  <tp:taxon-name><tp:taxon-name-part taxon-name-part-type="genus" reg="Acrogenospora">A.</tp:taxon-name-part> <tp:taxon-name-part taxon-name-part-type="species" reg="novae-zelandiae">novae-zelandiae</tp:taxon-name-part></tp:taxon-name>
                </italic>
              </td><td rowspan="1" colspan="1">Black opaque, paler at apex</td><td rowspan="1" colspan="1">Up to720 × 10–16</td><td rowspan="1" colspan="1">Mid to dark brown</td><td rowspan="1" colspan="1">26–54 × 21.5–30.5</td><td rowspan="1" colspan="1">Broadly ellipsoidal to oblong</td><td rowspan="1" colspan="1">Absent</td><td rowspan="1" colspan="1">Terrestrial/Canterbury, New Zealand</td><td rowspan="1" colspan="1">
                <xref ref-type="bibr" rid="B14">Hughes 1978</xref>
              </td></tr><tr><td rowspan="1" colspan="1">
                <italic>
                  <tp:taxon-name><tp:taxon-name-part taxon-name-part-type="genus" reg="Acrogenospora">A.</tp:taxon-name-part> <tp:taxon-name-part taxon-name-part-type="species" reg="obovoidispora">obovoidispora</tp:taxon-name-part></tp:taxon-name>
                </italic>
              </td><td rowspan="1" colspan="1">Brown to dark brown, paler toward apex</td><td rowspan="1" colspan="1">209–277 × 7.5–10</td><td rowspan="1" colspan="1">Olivaceous brown to black</td><td rowspan="1" colspan="1">32.4–37.6 × 27–32</td><td rowspan="1" colspan="1">Oval to broadly obovoid</td><td rowspan="1" colspan="1">Present</td><td rowspan="1" colspan="1">Freshwater/Yunnan, China</td><td rowspan="1" colspan="1">
                <xref ref-type="bibr" rid="B1">Bao et al. 2020</xref>
              </td></tr><tr><td rowspan="1" colspan="1">
                <italic>
                  <tp:taxon-name><tp:taxon-name-part taxon-name-part-type="genus" reg="Acrogenospora">A.</tp:taxon-name-part> <tp:taxon-name-part taxon-name-part-type="species" reg="olivaceospora">olivaceospora</tp:taxon-name-part></tp:taxon-name>
                </italic>
              </td><td rowspan="1" colspan="1">Dark brown to olive, paler toward apex</td><td rowspan="1" colspan="1">102–172 × 5.8–9</td><td rowspan="1" colspan="1">Olive to black</td><td rowspan="1" colspan="1">32–36.9 × 28–32.8</td><td rowspan="1" colspan="1">Subprolate to broadly ellipsoidal</td><td rowspan="1" colspan="1">Present</td><td rowspan="1" colspan="1">Freshwater/Yunnan, China</td><td rowspan="1" colspan="1">
                <xref ref-type="bibr" rid="B1">Bao et al. 2020</xref>
              </td></tr><tr><td rowspan="1" colspan="1">
                <italic>
                  <tp:taxon-name><tp:taxon-name-part taxon-name-part-type="genus" reg="Acrogenospora">A.</tp:taxon-name-part> <tp:taxon-name-part taxon-name-part-type="species" reg="ovalia">ovalia</tp:taxon-name-part></tp:taxon-name>
                </italic>
              </td><td rowspan="1" colspan="1">Pale to mid brown</td><td rowspan="1" colspan="1">Up to 240 × 4–4.5</td><td rowspan="1" colspan="1">Mid orange-brown</td><td rowspan="1" colspan="1">24–33 × 18–22</td><td rowspan="1" colspan="1">Oval to oblong or broadly obovoid</td><td rowspan="1" colspan="1">Absent</td><td rowspan="1" colspan="1">Freshwater/Hong Kong, China</td><td rowspan="1" colspan="1">
                <xref ref-type="bibr" rid="B8">Goh et al. 1998</xref>
              </td></tr><tr><td rowspan="1" colspan="1">
                <italic>
                  <tp:taxon-name><tp:taxon-name-part taxon-name-part-type="genus" reg="Acrogenospora">A.</tp:taxon-name-part> <tp:taxon-name-part taxon-name-part-type="species" reg="setiformis">setiformis</tp:taxon-name-part></tp:taxon-name>
                </italic>
              </td><td rowspan="1" colspan="1">Dark blackish brown</td><td rowspan="1" colspan="1">Up to 350 × 4–7</td><td rowspan="1" colspan="1">Dark reddish brown</td><td rowspan="1" colspan="1">14.5–24 × 10.5–19</td><td rowspan="1" colspan="1">Broadly ellipsoidal</td><td rowspan="1" colspan="1">Absent</td><td rowspan="1" colspan="1">Terrestrial/Ontario, Canada</td><td rowspan="1" colspan="1"><xref ref-type="bibr" rid="B7">Ellis 1972</xref>; <xref ref-type="bibr" rid="B8">Goh et al. 1998</xref></td></tr><tr><td rowspan="1" colspan="1">
                <italic>
                  <tp:taxon-name><tp:taxon-name-part taxon-name-part-type="genus" reg="Acrogenospora">A.</tp:taxon-name-part> <tp:taxon-name-part taxon-name-part-type="species" reg="sphaerocephala">sphaerocephala</tp:taxon-name-part></tp:taxon-name>
                </italic>
              </td><td rowspan="1" colspan="1">Mid to dark brown, pale brown at apex</td><td rowspan="1" colspan="1">100–730 × 7.2–10.5</td><td rowspan="1" colspan="1">Pale to mid brown</td><td rowspan="1" colspan="1">17–30 × 15.5–30</td><td rowspan="1" colspan="1">Subspherica</td><td rowspan="1" colspan="1">Present</td><td rowspan="1" colspan="1">Freshwater/Queensland, Australia</td><td rowspan="1" colspan="1"><xref ref-type="bibr" rid="B14">Hughes 1978</xref>; <xref ref-type="bibr" rid="B8">Goh et al. 1998</xref></td></tr><tr><td rowspan="1" colspan="1">
                <italic>
                  <tp:taxon-name><tp:taxon-name-part taxon-name-part-type="genus" reg="Acrogenospora">A.</tp:taxon-name-part> <tp:taxon-name-part taxon-name-part-type="species" reg="stellata">stellata</tp:taxon-name-part></tp:taxon-name>
                </italic>
              </td><td rowspan="1" colspan="1">Blackish brown or black</td><td rowspan="1" colspan="1">200–570 × 6–10</td><td rowspan="1" colspan="1">Dark brown, olive or blackish brown</td><td rowspan="1" colspan="1">25–30 × 15–20</td><td rowspan="1" colspan="1">Ellipsoidal or broadly ellipsoidal</td><td rowspan="1" colspan="1">Present</td><td rowspan="1" colspan="1">Terrestrial/Azores, Portugal</td><td rowspan="1" colspan="1">
                <xref ref-type="bibr" rid="B35">Tan et al. 2022</xref>
              </td></tr><tr><td rowspan="1" colspan="1">
                <italic>
                  <tp:taxon-name><tp:taxon-name-part taxon-name-part-type="genus" reg="Acrogenospora">A.</tp:taxon-name-part> <tp:taxon-name-part taxon-name-part-type="species" reg="submersa">submersa</tp:taxon-name-part></tp:taxon-name>
                </italic>
              </td><td rowspan="1" colspan="1">Brown to dark brown, paler toward apex</td><td rowspan="1" colspan="1">163–223 × 6.7–10</td><td rowspan="1" colspan="1">Hyaline when young, pale orange-brown to olivaceous brown at mature</td><td rowspan="1" colspan="1">28–32.5 × 25–28</td><td rowspan="1" colspan="1">Spherical or subspherical</td><td rowspan="1" colspan="1">Present</td><td rowspan="1" colspan="1">Freshwater/Yunnan, China</td><td rowspan="1" colspan="1">
                <xref ref-type="bibr" rid="B1">Bao et al. 2020</xref>
              </td></tr><tr><td rowspan="1" colspan="1">
                <italic>
                  <tp:taxon-name><tp:taxon-name-part taxon-name-part-type="genus" reg="Acrogenospora">A.</tp:taxon-name-part> <tp:taxon-name-part taxon-name-part-type="species" reg="subprolata">subprolata</tp:taxon-name-part></tp:taxon-name>
                </italic>
              </td><td rowspan="1" colspan="1">Pale to mid brown</td><td rowspan="1" colspan="1">150–300 × 9–12</td><td rowspan="1" colspan="1">Pale orange-brown to olivaceous brown</td><td rowspan="1" colspan="1">39–46 × 30–39</td><td rowspan="1" colspan="1">Broadly ellipsoidal to subprolate</td><td rowspan="1" colspan="1">Present</td><td rowspan="1" colspan="1">Freshwater/Hong Kong, China</td><td rowspan="1" colspan="1">
                <xref ref-type="bibr" rid="B8">Goh et al. 1998</xref>
              </td></tr><tr><td rowspan="1" colspan="1">
                <italic>
                  <tp:taxon-name><tp:taxon-name-part taxon-name-part-type="genus" reg="Acrogenospora">A.</tp:taxon-name-part> <tp:taxon-name-part taxon-name-part-type="species" reg="taiwanica">taiwanica</tp:taxon-name-part></tp:taxon-name>
                </italic>
              </td><td rowspan="1" colspan="1">Dark brown</td><td rowspan="1" colspan="1">(180–) 390–680(–850) × 6–8</td><td rowspan="1" colspan="1">Dark brown</td><td rowspan="1" colspan="1">(19–)21.5–25 diam</td><td rowspan="1" colspan="1">Globose</td><td rowspan="1" colspan="1">present</td><td rowspan="1" colspan="1">Terrestrial /Taiwan, China</td><td rowspan="1" colspan="1">
                <xref ref-type="bibr" rid="B19">Kirschner 2025</xref>
              </td></tr><tr><td rowspan="1" colspan="1">
                <bold>
                  <italic>
                    <tp:taxon-name><tp:taxon-name-part taxon-name-part-type="genus" reg="Acrogenospora">A.</tp:taxon-name-part> <tp:taxon-name-part taxon-name-part-type="species" reg="taiwanica">taiwanica</tp:taxon-name-part></tp:taxon-name>
                  </italic>
                </bold>
              </td><td rowspan="1" colspan="1">
                <bold>Dark brown</bold>
              </td><td rowspan="1" colspan="1">
                <bold>92.5–417 × 5–7.5</bold>
              </td><td rowspan="1" colspan="1">
                <bold>Hyaline when young, dark brown when mature</bold>
              </td><td rowspan="1" colspan="1">
                <bold>21–32.5 diam</bold>
              </td><td rowspan="1" colspan="1">
                <bold>Globose or subglobose</bold>
              </td><td rowspan="1" colspan="1">
                <bold>Present</bold>
              </td><td rowspan="1" colspan="1">
                <bold>Freshwater/Jiangxi, China</bold>
              </td><td rowspan="1" colspan="1">
                <bold>This study</bold>
              </td></tr><tr><td rowspan="1" colspan="1">
                <italic>
                  <tp:taxon-name><tp:taxon-name-part taxon-name-part-type="genus" reg="Acrogenospora">A.</tp:taxon-name-part> <tp:taxon-name-part taxon-name-part-type="species" reg="terricola">terricola</tp:taxon-name-part></tp:taxon-name>
                </italic>
              </td><td rowspan="1" colspan="1">Dark brown at the base but translucent brown towards the apex</td><td rowspan="1" colspan="1">Up to 950 long</td><td rowspan="1" colspan="1">Deep brown to black</td><td rowspan="1" colspan="1">19–25 diam</td><td rowspan="1" colspan="1">Spherical to ovoid with a truncate base</td><td rowspan="1" colspan="1">present</td><td rowspan="1" colspan="1">Terrestrial/Barro Colorado Island, Panama</td><td rowspan="1" colspan="1">
                <xref ref-type="bibr" rid="B10">Harrington et al. 2022</xref>
              </td></tr><tr><td rowspan="1" colspan="1">
                <italic>
                  <tp:taxon-name><tp:taxon-name-part taxon-name-part-type="genus" reg="Acrogenospora">A.</tp:taxon-name-part> <tp:taxon-name-part taxon-name-part-type="species" reg="thailandica">thailandica</tp:taxon-name-part></tp:taxon-name>
                </italic>
              </td><td rowspan="1" colspan="1">Pale to dark brown, paler toward the apex</td><td rowspan="1" colspan="1">850–950 × 3.5–8</td><td rowspan="1" colspan="1">Olive-green to dark brown</td><td rowspan="1" colspan="1">15.5–24.5</td><td rowspan="1" colspan="1">Spherical or subspherical</td><td rowspan="1" colspan="1">Present</td><td rowspan="1" colspan="1">Freshwater/Trat, Thailand</td><td rowspan="1" colspan="1">
                <xref ref-type="bibr" rid="B15">Hyde et al. 2019</xref>
              </td></tr><tr><td rowspan="1" colspan="1">
                <bold>
                  <italic>
                    <tp:taxon-name><tp:taxon-name-part taxon-name-part-type="genus" reg="Acrogenospora">A.</tp:taxon-name-part> <tp:taxon-name-part taxon-name-part-type="species" reg="thailandica">thailandica</tp:taxon-name-part></tp:taxon-name>
                  </italic>
                </bold>
              </td><td rowspan="1" colspan="1">
                <bold>Pale to dark brown</bold>
              </td><td rowspan="1" colspan="1">
                <bold>204.5–506 × 5–9.5</bold>
              </td><td rowspan="1" colspan="1">
                <bold>Olive-green to dark brown</bold>
              </td><td rowspan="1" colspan="1">
                <bold>21–34.5 diam</bold>
              </td><td rowspan="1" colspan="1">
                <bold>Spherical or subspherical</bold>
              </td><td rowspan="1" colspan="1">
                <bold>Present</bold>
              </td><td rowspan="1" colspan="1">
                <bold>Freshwater/Jiangxi, China</bold>
              </td><td rowspan="1" colspan="1">
                <bold>This study</bold>
              </td></tr><tr><td rowspan="1" colspan="1">
                <italic>
                  <tp:taxon-name><tp:taxon-name-part taxon-name-part-type="genus" reg="Acrogenospora">A.</tp:taxon-name-part> <tp:taxon-name-part taxon-name-part-type="species" reg="verrucispora">verrucispora</tp:taxon-name-part></tp:taxon-name>
                </italic>
              </td><td rowspan="1" colspan="1">Brown to dark brown, paler toward apex</td><td rowspan="1" colspan="1">100–230 × 5–6</td><td rowspan="1" colspan="1">Mid to dark brown</td><td rowspan="1" colspan="1">19–21.5 diam</td><td rowspan="1" colspan="1">Spherical or subspherical</td><td rowspan="1" colspan="1">Present</td><td rowspan="1" colspan="1">Freshwater/Yunnan, China</td><td rowspan="1" colspan="1"><xref ref-type="bibr" rid="B44">Zhu et al. 2005</xref>; <xref ref-type="bibr" rid="B1">Bao et al. 2020</xref></td></tr><tr><td rowspan="1" colspan="1">
                <italic>
                  <tp:taxon-name><tp:taxon-name-part taxon-name-part-type="genus" reg="Acrogenospora">A.</tp:taxon-name-part> <tp:taxon-name-part taxon-name-part-type="species" reg="yunnanensis">yunnanensis</tp:taxon-name-part></tp:taxon-name>
                </italic>
              </td><td rowspan="1" colspan="1">Brown to dark brown, paler toward apex</td><td rowspan="1" colspan="1">260–391 × 8.6–12</td><td rowspan="1" colspan="1">Hyaline when young, dark brown to black at mature</td><td rowspan="1" colspan="1">23–32.5 × 22–30</td><td rowspan="1" colspan="1">Spherical or subspherical</td><td rowspan="1" colspan="1">Present</td><td rowspan="1" colspan="1">Freshwater/Yunnan, China</td><td rowspan="1" colspan="1">
                <xref ref-type="bibr" rid="B1">Bao et al. 2020</xref>
              </td></tr></tbody></table></table-wrap></tp:treatment-sec><ref-list><ref id="B8"><mixed-citation xmlns:xlink="http://www.w3.org/1999/xlink" xlink:type="simple">Goh TK, Hyde KD, Tsui KM (1998) The hyphomycete genus <italic><tp:taxon-name><tp:taxon-name-part taxon-name-part-type="genus">Acrogenospora</tp:taxon-name-part></tp:taxon-name></italic>, with two new species and two new combinations. Mycological Research 102(11): 1309–1315. <ext-link xlink:href="10.1017/S0953756298006790" ext-link-type="doi" xlink:type="simple">https://doi.org/10.1017/S0953756298006790</ext-link></mixed-citation></ref><ref id="B35"><mixed-citation xmlns:xlink="http://www.w3.org/1999/xlink" xlink:type="simple">Tan YP, Bishop HSL, Shivas RG, Cowan DA (2022) Fungal Planet description sheets: 1436–1477. Persoonia 49: 261–350. <ext-link xlink:href="10.3767/persoonia" ext-link-type="doi" xlink:type="simple">https://doi.org/10.3767/persoonia</ext-link>. 2022.49.08</mixed-citation></ref><ref id="B21"><mixed-citation xmlns:xlink="http://www.w3.org/1999/xlink" xlink:type="simple">Li L, Du HZ, Thiyagaraja V, Bhat DJ, Phookamsak R, Cheewangkoon R (2024) Two novel freshwater <tp:taxon-name><tp:taxon-name-part taxon-name-part-type="genus"/><tp:taxon-name-part taxon-name-part-type="species">hyphomycetes</tp:taxon-name-part></tp:taxon-name>, in <italic><tp:taxon-name><tp:taxon-name-part taxon-name-part-type="genus">Acrogenospora</tp:taxon-name-part></tp:taxon-name></italic> (<italic><tp:taxon-name><tp:taxon-name-part taxon-name-part-type="order">Minutisphaerales</tp:taxon-name-part></tp:taxon-name></italic>, <italic><tp:taxon-name><tp:taxon-name-part taxon-name-part-type="family">Dothideomycetes</tp:taxon-name-part></tp:taxon-name></italic>) and <italic><tp:taxon-name><tp:taxon-name-part taxon-name-part-type="genus">Conioscypha</tp:taxon-name-part></tp:taxon-name></italic> (<italic><tp:taxon-name><tp:taxon-name-part taxon-name-part-type="order">Conioscyphales</tp:taxon-name-part></tp:taxon-name></italic>, <italic><tp:taxon-name><tp:taxon-name-part taxon-name-part-type="class">Sordariomycetes</tp:taxon-name-part></tp:taxon-name></italic>) from Southwestern China. MycoKeys 101: 249–273. <ext-link xlink:href="10.3897/mycokeys.101.115209" ext-link-type="doi" xlink:type="simple">https://doi.org/10.3897/mycokeys.101.115209</ext-link></mixed-citation></ref><ref id="B39"><mixed-citation xmlns:xlink="http://www.w3.org/1999/xlink" xlink:type="simple">Xu RJ, Hyde KD, Li JN, Boonmee S, Liu NG, Yang J, Li Y, Bao DF, Shen HW, Zhu XT, Zhu YA, Li TS, Xu K, Yu FM, Lu JR, Lei L, Wu N, Wu DM, Gao N, Jia PS, He XL, Al-Otibi F, Zhou DQ, Liu JK, Lu YZ, Luo ZL, Yang ZL, Zhao Q (2025) Lignicolous freshwater fungi of the pan Qinghai-Xizang Plateau, China. Fungal Diversity 133: 23–234. <ext-link xlink:href="10.1007/s13225-025-00555-0" ext-link-type="doi" xlink:type="simple">https://doi.org/10.1007/s13225-025-00555-0</ext-link></mixed-citation></ref><ref id="B1"><mixed-citation xmlns:xlink="http://www.w3.org/1999/xlink" xlink:type="simple">Bao DF, McKenzie EHC, Bhat DJ, Hyde KD, Luo ZL, Shen HW, Su HY (2020) <italic><tp:taxon-name><tp:taxon-name-part taxon-name-part-type="genus">Acrogenospora</tp:taxon-name-part></tp:taxon-name></italic> (<italic><tp:taxon-name><tp:taxon-name-part taxon-name-part-type="family">Acrogenosporaceae</tp:taxon-name-part></tp:taxon-name></italic>, <italic><tp:taxon-name><tp:taxon-name-part taxon-name-part-type="order">Minutisphaerales</tp:taxon-name-part></tp:taxon-name></italic>) appears to be a very diverse genus. Frontiers in Microbiology 11: e1606. <ext-link xlink:href="10.3389/fmicb.2020.01606" ext-link-type="doi" xlink:type="simple">https://doi.org/10.3389/fmicb.2020.01606</ext-link></mixed-citation></ref><ref id="B13"><mixed-citation xmlns:xlink="http://www.w3.org/1999/xlink" xlink:type="simple">Hu DM, Cai L, Chen H, Bahkali AH, Hyde KD (2010) Four new freshwater fungi associated with submerged wood from Southwest Asia. Sydowia 62: 191–203.</mixed-citation></ref><ref id="B14"><mixed-citation xmlns:xlink="http://www.w3.org/1999/xlink" xlink:type="simple">Hughes SJ (1978) New Zealand <tp:taxon-name><tp:taxon-name-part taxon-name-part-type="kingdom">Fungi</tp:taxon-name-part></tp:taxon-name> 25. Miscellaneous species. New Zealand Journal of Botany 16(3): 311–370. <ext-link xlink:href="10.1080/0028825X.1978.10425143" ext-link-type="doi" xlink:type="simple">https://doi.org/10.1080/0028825X.1978.10425143</ext-link></mixed-citation></ref><ref id="B3"><mixed-citation xmlns:xlink="http://www.w3.org/1999/xlink" xlink:type="simple">Cao B, Phurbu D, Ralaiveloarisoa A, Liimatainen K, Niskanen T, Ramírez-Cruz V, Bradshaw AJ, Dentinger BTM, Ramírez-Guillén F, Cortés-Pérez A, Guzmán-Dávalos L, Villalobos-Arámbula AR, Castro-Jauregui O, Santos da Silva P, Day R, Davoodian N, Lebel T, Castellano M, May TW, Toome M, Vasey J, Hofer K, Thangavel R, Braithwaite M, Braithwaite L, Dutta AK, Chattopadhyay P, Roy N, Tanti B, Biswas PR, Arumugam E, Kezo K, Kaliyaperumal M, Murugadoss R, Ji JX, Kakishima M, Cooper J, Nuytinck J, Luo ZL, Wang WP, Zhang X, Wen TC, Jia AL, Fan XL, Jiang N, Jiao N, Zhang Y, Manawasinghe IS, Li H, Xiong YR, Zhou T, Tan QL, Hoshino T, Lagaet P, De Lange R, Verbeken A, Tondeleir L, Manz C, Hampe F, Zhao CL, Yang Y, Zhang GQ, Dai DQ, Tomšovský M, Denchev TT, Denchev CM, Léveillé-Bourret É, Kemler M, Chen YP, Maharachchikumbura SSN, Feng ZX, Wang L, Wang QM, Wan SP, Yu FQ, Liu JK, Du HZ, Wu N, Hu HL, Su JY, Wang ZH, Hu YP, Yu H, Wang J, Yang YH, Dong W, Shu YX, Zhao HJ, Wang CQ, Xia WX, Liao CF, Doilom M, Li GJ, Suwannarach N, Senwanna C, Gafforov Y, Flakus A, Suchan T, Plata O, Rodriguez-Flakus P, Tamang J, Acharya K, Yang HD, Jayawardena RS, Tiendrebeogo A, Decock C, Somda I, Legrève A, Yang Y, Xiao YP, Zhou XZ, Li JX, Thongklang N, Han XX, Yang WQ, Wang SH, He MQ, Hyde KD, Zhao RL (2025) Fungal diversity notes 1919–2016: taxonomic and phylogenetic contributions to fungal taxa. Fungal Diversity 132: 425–651. <ext-link xlink:href="10.1007/s13225-025-00556-z" ext-link-type="doi" xlink:type="simple">https://doi.org/10.1007/s13225-025-00556-z</ext-link></mixed-citation></ref><ref id="B16"><mixed-citation xmlns:xlink="http://www.w3.org/1999/xlink" xlink:type="simple">Hyde KD, Norphanphoun C, Ma J, Yang HD, Zhang JY, Du TY, Gao Y, Gomes de Farias AR, Gui H, He SC, He YK, Li CJY, Liu XF, Lu L, Su HL, Tang X, Tian XG, Wang SY, Wei DP, Xu RF, Xu RJ, Yang Q, Yang YY, Zhang F, Zhang Q, Bahkali AH, Boonmee S, Chethana KWT, Jayawardena RS, Lu YZ, Karunarathna SC, Tibpromma S, Wang Y, Zhao Q (2023) Mycosphere notes 387–412 – novel species of fungal taxa from around the world. Mycosphere 14(1): 663–744. <ext-link xlink:href="10.5943/mycosphere/14/1/8" ext-link-type="doi" xlink:type="simple">https://doi.org/10.5943/mycosphere/14/1/8</ext-link></mixed-citation></ref><ref id="B25"><mixed-citation xmlns:xlink="http://www.w3.org/1999/xlink" xlink:type="simple">Ma J, Ma LG, Zhang YD, Xia JW, Zhang XG (2012) <italic><tp:taxon-name><tp:taxon-name-part taxon-name-part-type="genus">Acrogenospora</tp:taxon-name-part> <tp:taxon-name-part taxon-name-part-type="species">hainanensis</tp:taxon-name-part></tp:taxon-name></italic> sp. nov. and new records of microfungi from southern China. Mycotaxon 120: 59–66. <ext-link xlink:href="10.5248/120.59" ext-link-type="doi" xlink:type="simple">https://doi.org/10.5248/120.59</ext-link></mixed-citation></ref><ref id="B38"><mixed-citation xmlns:xlink="http://www.w3.org/1999/xlink" xlink:type="simple">Xiao XJ, Liu NG, Liu JK, Shen HW, Yu YX, Yu XD, Xiao Y, Tian XG, Han MY, Bao DF, Liu JW, Yang Y, Ma J, Zhang JY, Sun YR, Luo ZL, Hongsanan S, Xiao YP, Jayawardena RS, Lu YZ, Sun JZ (2025) Fungal diversity of <italic><tp:taxon-name><tp:taxon-name-part taxon-name-part-type="phylum">Ascomycota</tp:taxon-name-part></tp:taxon-name></italic> in China and Thailand: Descriptions of new taxa in honour of Kevin D. Hyde’s 70<sup>th</sup> birthday. Mycosphere 16(2): 344–415. <ext-link xlink:href="10.5943/mycosphere/16/2/3" ext-link-type="doi" xlink:type="simple">https://doi.org/10.5943/mycosphere/16/2/3</ext-link></mixed-citation></ref><ref id="B7"><mixed-citation xmlns:xlink="http://www.w3.org/1999/xlink" xlink:type="simple">Ellis MB (1972) <italic><tp:taxon-name><tp:taxon-name-part taxon-name-part-type="genus">Dematiaceous</tp:taxon-name-part> <tp:taxon-name-part taxon-name-part-type="species">hyphomycetes</tp:taxon-name-part></tp:taxon-name></italic>. XI. Mycological Papers 131: 1–25.</mixed-citation></ref><ref id="B19"><mixed-citation xmlns:xlink="http://www.w3.org/1999/xlink" xlink:type="simple">Kirschner R (2025) A new cryptic species of the fungal genus <italic><tp:taxon-name><tp:taxon-name-part taxon-name-part-type="genus">Acrogenospora</tp:taxon-name-part></tp:taxon-name></italic> (<italic><tp:taxon-name><tp:taxon-name-part taxon-name-part-type="family">Dothideomycetes</tp:taxon-name-part></tp:taxon-name></italic>, <italic><tp:taxon-name><tp:taxon-name-part taxon-name-part-type="phylum">Ascomycota</tp:taxon-name-part></tp:taxon-name></italic>) from Taiwan. Taiwania 70: 125–131. <ext-link xlink:href="10.6165/tai.2025.70.125" ext-link-type="doi" xlink:type="simple">https://doi.org/10.6165/tai.2025.70.125</ext-link></mixed-citation></ref><ref id="B10"><mixed-citation xmlns:xlink="http://www.w3.org/1999/xlink" xlink:type="simple">Harrington AH, Sarmiento C, Zalamea PC, Dalling JW, Davis AS, Arnold AE (2022) <italic><tp:taxon-name><tp:taxon-name-part taxon-name-part-type="genus">Acrogenospora</tp:taxon-name-part> <tp:taxon-name-part taxon-name-part-type="species">terricola</tp:taxon-name-part></tp:taxon-name></italic> sp. nov., a fungal species associated with seeds of pioneer trees in the soil seed bank of a lowland forest in Panama. International Journal of Systematic and Evolutionary Microbiology 72: 005558. <ext-link xlink:href="10.1099/ijsem.0.005558" ext-link-type="doi" xlink:type="simple">https://doi.org/10.1099/ijsem.0.005558</ext-link></mixed-citation></ref><ref id="B15"><mixed-citation xmlns:xlink="http://www.w3.org/1999/xlink" xlink:type="simple">Hyde KD, Tennakoon DS, Jeewon R, Bhat DJ, Maharachchikumbura SSN, Rossi W, Leonardi M, Lee HB, Mun HY, Houbraken J, Nguyen TTT, Jeon SJ, Frisvad JC, Wanasinghe DN, Lűcking R, Aptroot A, Cáceres MES, Karunarathna SC, Hongsanan S, Phookamsak R, Silva NI, Thambugala KM, Jayawardena RS, Senanayake IC, Boonmee S, Chen J, Luo ZL, Phukhamsakda C, Pereira OL, Abreu VP, Rosado AWC, Bart B, Randrianjohany E, Hofstetter V, Gibertoni TB, Soares AMS, Plautz Jr HL, Sotão HMP, Xavier WKS, Bezerra JDP, Oliveira TGL, Souza-Motta CM, Magalhães OMC, Bundhun D, Harishchandra D, Manawasinghe IS, Dong W, Zhang SN, Bao DF, Samarakoon MC, Pem D, Karunarathna A, Lin CG, Yang J, Perera RH, Kumar V, Huang SK, Dayarathne MC, Ekanayaka AH, Jayasiri SC, Xiao Y, Konta S, Niskanen T, Liimatainen K, Dai YC, Ji XH, Tian XM, Mešić A, Singh SK, Phutthacharoen K, Cai L, Sorvongxay T, Thiyagaraja V, Norphanphoun C, Chaiwan N, Lu YZ, Jiang HB, Zhang JF, Abeywickrama PD, Aluthmuhandiram JVS, Brahmanage RS, Zeng M, Chethana T, Wei D, Réblová M, Fournier J, Nekvindová J, Barbosa RN, Santos JEF, Oliveira NT, Li GJ, Ertz D, Shang QJ, Phillips AJL, Kuo CH, Camporesi E, Bulgakov TS, Lumyong S, Jones EBG, Chomnunti P, Gentekaki E, Bungartz F, Zeng XY, Fryar S, Tkalčec Z, Liang J, Li G, Wen TC, Singh PN, Gafforov Y, Promputtha I, Yasanthika E, Goonasekara ID, Zhao RL, Zhao Q, Kirk PM, Liu JK, Yan JY, Mortimer PE, Xu J, Doilom M (2019) Fungal diversity notes 1036–1150: Taxonomic and phylogenetic contributions on genera and species of fungal taxa. Fungal Diversity 96(1): 1–242. <ext-link xlink:href="10.1007/s13225-019-00429-2" ext-link-type="doi" xlink:type="simple">https://doi.org/10.1007/s13225-019-00429-2</ext-link></mixed-citation></ref><ref id="B44"><mixed-citation xmlns:xlink="http://www.w3.org/1999/xlink" xlink:type="simple">Zhu H, Cai L, Hyde KD, Zhang KQ (2005) A new species of <italic><tp:taxon-name><tp:taxon-name-part taxon-name-part-type="genus">Acrogenospora</tp:taxon-name-part></tp:taxon-name></italic> from submerged Bamboo in Yunnan, China. Mycotaxon 92: 383–386. <ext-link xlink:href="10.5962/p.414640" ext-link-type="doi" xlink:type="simple">https://doi.org/10.5962/p.414640</ext-link></mixed-citation></ref></ref-list></tp:taxon-treatment>
