# Supplementary material for: Multi-gene phylogeny and morphological evidence reveal two novel species and two new records of Acrogenospora (Minutisphaerales, Acrogenosporaceae) from aquatic habitats in mainland China
Source: MycoKeys. 2026 Mar 26;130:209–29. doi: 10.3897/mycokeys.130.182237 (PMC13047371; doi:10.3897/mycokeys.130.182237)
Supplement: XML Treatment for Acrogenospora taiwanica [file mycokeys.130.182237-treatment3.xml]

<!DOCTYPE tp:taxon-treatment
  PUBLIC "-//TaxonX//DTD Taxonomic Treatment Publishing DTD v0 20100105//EN" "tax-treatment-NSO.dtd">
<tp:taxon-treatment xmlns:tp="http://www.plazi.org/taxpub"><tp:treatment-meta><kwd-group><label>Taxon classification</label><kwd>
                <named-content content-type="kingdom">Fungi</named-content>
              </kwd><kwd>
                <named-content content-type="order">Minutisphaerales</named-content>
              </kwd><kwd>
                <named-content content-type="family">Acrogenosporaceae</named-content>
              </kwd></kwd-group><mixed-citation publication-type="journal"><person-group><name><surname>Wang</surname><given-names>Mei-Xia</given-names></name><name><surname>Nie</surname><given-names>Jia-Xin</given-names></name><name><surname>Wang</surname><given-names>Ye-Tao</given-names></name><name><surname>Xiong</surname><given-names>Min</given-names></name><name><surname>Wang</surname><given-names>Jing</given-names></name><name><surname>Song</surname><given-names>Hai-Yan</given-names></name><name><surname>Hu</surname><given-names>Dian-Ming</given-names></name><name><surname>Zhai</surname><given-names>Zhi-Jun</given-names></name></person-group><article-title>Multi-gene phylogeny and morphological evidence reveal two novel species and two new records of <italic><tp:taxon-name><tp:taxon-name-part taxon-name-part-type="genus" reg="Acrogenospora">Acrogenospora</tp:taxon-name-part></tp:taxon-name></italic> (<italic><tp:taxon-name><tp:taxon-name-part taxon-name-part-type="order" reg="Minutisphaerales">Minutisphaerales</tp:taxon-name-part></tp:taxon-name></italic>, <italic><tp:taxon-name><tp:taxon-name-part taxon-name-part-type="family" reg="Acrogenosporaceae">Acrogenosporaceae</tp:taxon-name-part></tp:taxon-name></italic>) from aquatic habitats in mainland China</article-title><source>MycoKeys</source><day>26</day><month>03</month><year>2026</year><volume>130</volume><fpage>209</fpage><lpage>229</lpage><pub-id pub-id-type="doi">10.3897/mycokeys.130.182237</pub-id></mixed-citation></tp:treatment-meta><tp:nomenclature><tp:taxon-name><object-id xmlns:xlink="http://www.w3.org/1999/xlink" content-type="arpha" xlink:type="simple">3D23F00C-2FD3-57B0-AB58-23C2527924FD</object-id>
                    		<tp:taxon-name-part taxon-name-part-type="genus" reg="Acrogenospora">Acrogenospora</tp:taxon-name-part> <tp:taxon-name-part taxon-name-part-type="species" reg="taiwanica">taiwanica</tp:taxon-name-part>
                    	</tp:taxon-name><tp:taxon-authority>Roland Kirschner, Taiwania 70(1): 125–131 (2025)</tp:taxon-authority><xref ref-type="fig" rid="F4">Fig. 4</xref></tp:nomenclature><tp:treatment-sec sec-type="Description"><title>Description.</title><p>Saprobic on rotting wood in freshwater. <bold><italic>Sexual morph</italic></bold>: Undetermined. <bold><italic>Asexual morph</italic></bold>: Hyphomycetous. <bold><italic>Colonies</italic></bold> on natural substrate, hairy, sparse, black. <bold><italic>Mycelium</italic></bold> mostly submerged, 1.5–3 µm wide, composed of hyaline to brown septate hyphae. <bold><italic>Conidiophores</italic></bold> 92.5–417 × 5–7.5 µm (x̄ = 235.5 × 6, <italic>n</italic> = 30), solitary, straight or slightly curved, septate, unbranched, cylindrical, dark brown, paler to the apex, smooth. <bold><italic>Conidiogenous cells</italic></bold> monoblastic, integrated, initially terminal, later becoming intercalary, cylindrical, smooth, brown. <bold><italic>Conidia</italic></bold> 21–32.5 µm (x̄ = 27, <italic>n</italic> = 50) diam., solitary, terminal or lateral, globose or subglobose, hyaline when young, dark brown when mature, smooth, thick-walled, aseptate, sometimes with a large guttule, base truncate.</p><fig id="F4" position="float" orientation="portrait"><object-id xmlns:xlink="http://www.w3.org/1999/xlink" content-type="doi" xlink:type="simple">10.3897/mycokeys.130.182237.figure4</object-id><object-id xmlns:xlink="http://www.w3.org/1999/xlink" content-type="arpha" xlink:type="simple">4C58618A-1C58-5617-894A-F84E9C63DC4C</object-id><label>Figure 4.</label><caption><p><italic><tp:taxon-name><tp:taxon-name-part taxon-name-part-type="genus" reg="Acrogenospora">Acrogenospora</tp:taxon-name-part> <tp:taxon-name-part taxon-name-part-type="species" reg="taiwanica">taiwanica</tp:taxon-name-part></tp:taxon-name></italic> (<named-content xmlns:xlink="http://www.w3.org/1999/xlink" content-type="dwc:institutional_code" xlink:title="Herbarium of Fungi of Jiangxi Agricultural University" xlink:href="https://scientific-collections.gbif.org/institution/935e97af-7f4b-434a-bf1b-fca135bea9da" xlink:type="simple"><abbrev content-type="institution" xlink:title="Fungal Herbarium of Jiangxi Agricultural University" xlink:type="simple">HFJAU</abbrev></named-content> 10105). <bold>a</bold>. Colonies on wood; <bold>b–i</bold>. Conidiophores with conidia; <bold>j, k</bold>. Conidia; <bold>l</bold>. Germinated conidium; <bold>m</bold>. Culture on <abbrev xmlns:xlink="http://www.w3.org/1999/xlink" xlink:title="potato dextrose agar" xlink:type="simple">PDA</abbrev> from above (left) and reverse (right). Scale bars: 100 µm (<bold>a</bold>); 50 µm (<bold>b–g, l</bold>); 10 µm (<bold>h–k</bold>).</p></caption><graphic xmlns:xlink="http://www.w3.org/1999/xlink" xlink:href="mycokeys-130-209-g004.jpg" id="oo_1570152.jpg" position="float" orientation="portrait" xlink:type="simple"><uri content-type="original_file" xlink:type="simple">https://binary.pensoft.net/fig/1570152</uri></graphic></fig></tp:treatment-sec><tp:treatment-sec sec-type="Cultural characteristics"><title>Cultural characteristics.</title><p>Conidia germinating on <abbrev xmlns:xlink="http://www.w3.org/1999/xlink" xlink:title="potato dextrose agar" xlink:type="simple">PDA</abbrev> within 24 hours and germ tubes produced from the conidial base. Colonies cultivated on <abbrev xmlns:xlink="http://www.w3.org/1999/xlink" xlink:title="potato dextrose agar" xlink:type="simple">PDA</abbrev> exhibited slow growth, attaining a diameter of 23 mm over 24 days at 25 °C under natural light. The spore exhibited a round and hairy morphology, with a dense aerial mycelium covering the surface. The margins of the regular mycelium appear slightly dispersed, while both the anterior and posterior surfaces are consistently rounded and exhibit a black coloration.</p></tp:treatment-sec><tp:treatment-sec sec-type="Material examined"><title>Material examined.</title><p>China • Jiangxi Province, Jiujiang City, Yongxiu County, Yunjushan Mountain, <named-content xmlns:xlink="http://www.w3.org/1999/xlink" content-type="dwc:verbatimCoordinates" xlink:type="simple">29.23°N, 115.59°E</named-content>, at an altitude of 672.5 m, on decaying wood submerged in a freshwater stream, 28 April 2020, Z. J. Zhai, YJS-30 (<named-content xmlns:xlink="http://www.w3.org/1999/xlink" content-type="dwc:institutional_code" xlink:title="Herbarium of Fungi of Jiangxi Agricultural University" xlink:href="https://scientific-collections.gbif.org/institution/935e97af-7f4b-434a-bf1b-fca135bea9da" xlink:type="simple"><abbrev content-type="institution" xlink:title="Fungal Herbarium of Jiangxi Agricultural University" xlink:type="simple">HFJAU</abbrev></named-content> 10105), living culture <abbrev xmlns:xlink="http://www.w3.org/1999/xlink" content-type="institution" xlink:title="the Culture Collection of Jiangxi Agricultural University" xlink:type="simple">JAUCC</abbrev> 5524; 4 May 2021, Z. J. Zhai, YJS66 (<named-content xmlns:xlink="http://www.w3.org/1999/xlink" content-type="dwc:institutional_code" xlink:title="Herbarium of Fungi of Jiangxi Agricultural University" xlink:href="https://scientific-collections.gbif.org/institution/935e97af-7f4b-434a-bf1b-fca135bea9da" xlink:type="simple"><abbrev content-type="institution" xlink:title="Fungal Herbarium of Jiangxi Agricultural University" xlink:type="simple">HFJAU</abbrev></named-content> 10229), living culture <abbrev xmlns:xlink="http://www.w3.org/1999/xlink" content-type="institution" xlink:title="the Culture Collection of Jiangxi Agricultural University" xlink:type="simple">JAUCC</abbrev> 5528.</p></tp:treatment-sec><tp:treatment-sec sec-type="Notes"><title>Notes.</title><p>Phylogenetic analysis revealed that our new isolates (<abbrev xmlns:xlink="http://www.w3.org/1999/xlink" content-type="institution" xlink:title="the Culture Collection of Jiangxi Agricultural University" xlink:type="simple">JAUCC</abbrev> 5524 and <abbrev xmlns:xlink="http://www.w3.org/1999/xlink" content-type="institution" xlink:title="the Culture Collection of Jiangxi Agricultural University" xlink:type="simple">JAUCC</abbrev> 5528) clustered together (100% <abbrev xmlns:xlink="http://www.w3.org/1999/xlink" xlink:title="Maximum Likelihood" xlink:type="simple">ML</abbrev>, 1.00 <abbrev xmlns:xlink="http://www.w3.org/1999/xlink" xlink:title="posterior probability" xlink:type="simple">PP</abbrev>; Fig. <xref ref-type="fig" rid="F1">1</xref>) with <italic><tp:taxon-name><tp:taxon-name-part taxon-name-part-type="genus" reg="Acrogenospora">Acrogenospora</tp:taxon-name-part> <tp:taxon-name-part taxon-name-part-type="species" reg="taiwanica">taiwanica</tp:taxon-name-part></tp:taxon-name></italic> (BCRC FU3153 and <abbrev xmlns:xlink="http://www.w3.org/1999/xlink" xlink:title="the National Museum of Natural Science, Taichung, Taiwan, China" xlink:type="simple">TNM</abbrev> 5903). At the <abbrev xmlns:xlink="http://www.w3.org/1999/xlink" xlink:title="internal Transcribed Spacer region of ribosomal RNA gene" xlink:type="simple">ITS</abbrev> locus, the newly isolated strains <abbrev xmlns:xlink="http://www.w3.org/1999/xlink" content-type="institution" xlink:title="the Culture Collection of Jiangxi Agricultural University" xlink:type="simple">JAUCC</abbrev> 5524 and <abbrev xmlns:xlink="http://www.w3.org/1999/xlink" content-type="institution" xlink:title="the Culture Collection of Jiangxi Agricultural University" xlink:type="simple">JAUCC</abbrev> 5528 showed four and six nucleotide differences (excluding gaps), respectively, compared to the holotype of <italic><tp:taxon-name><tp:taxon-name-part taxon-name-part-type="genus" reg="Acrogenospora">A.</tp:taxon-name-part> <tp:taxon-name-part taxon-name-part-type="species" reg="taiwanica">taiwanica</tp:taxon-name-part></tp:taxon-name></italic><abbrev xmlns:xlink="http://www.w3.org/1999/xlink" xlink:title="the National Museum of Natural Science, Taichung, Taiwan, China" xlink:type="simple">TNM</abbrev> 5903, while exhibiting only two and four (excluding gaps) differences relative to <italic><tp:taxon-name><tp:taxon-name-part taxon-name-part-type="genus" reg="Acrogenospora">A.</tp:taxon-name-part> <tp:taxon-name-part taxon-name-part-type="species" reg="taiwanica">taiwanica</tp:taxon-name-part></tp:taxon-name></italic> BCRC FU3153 (<xref ref-type="bibr" rid="B19">Kirschner 2025</xref>). Furthermore, our two strains showed no variation in their <abbrev xmlns:xlink="http://www.w3.org/1999/xlink" xlink:title="large subunit ribosomal RNA gene" xlink:type="simple">LSU</abbrev> sequences and were identical to <italic><tp:taxon-name><tp:taxon-name-part taxon-name-part-type="genus" reg="Acrogenospora">A.</tp:taxon-name-part> <tp:taxon-name-part taxon-name-part-type="species" reg="taiwanica">taiwanica</tp:taxon-name-part></tp:taxon-name></italic> BCRC FU3153. Morphologically, our new collections resemble the holotype of <italic><tp:taxon-name><tp:taxon-name-part taxon-name-part-type="genus" reg="Acrogenospora">A.</tp:taxon-name-part> <tp:taxon-name-part taxon-name-part-type="species" reg="taiwanica">taiwanica</tp:taxon-name-part></tp:taxon-name></italic>, except for the slightly larger (21–32.5 μm vs. 21.5–25 μm) conidia (<xref ref-type="bibr" rid="B19">Kirschner 2025</xref>). The difference in conidial size might be due to factors such as habitat and incubation time (<xref ref-type="bibr" rid="B40">Yang et al. 2018</xref>; <xref ref-type="bibr" rid="B43">Zhang et al. 2022</xref>). <italic><tp:taxon-name><tp:taxon-name-part taxon-name-part-type="genus" reg="Acrogenospora">Acrogenospora</tp:taxon-name-part> <tp:taxon-name-part taxon-name-part-type="species" reg="taiwanica">taiwanica</tp:taxon-name-part></tp:taxon-name></italic> was previously found on dead terrestrial wood from Taiwan Province, China, and our new collections were collected from submerged, decaying wood in Jiangxi Province, which is a new discovery in freshwater habitats in mainland China.</p></tp:treatment-sec><tp:treatment-sec><!--Section generated to contain objects referenced in tp:taxon-treatment.--><fig id="F1" position="float" orientation="portrait"><object-id xmlns:xlink="http://www.w3.org/1999/xlink" content-type="doi" xlink:type="simple">10.3897/mycokeys.130.182237.figure1</object-id><object-id xmlns:xlink="http://www.w3.org/1999/xlink" content-type="arpha" xlink:type="simple">224890DB-8EF6-50E7-B22C-972A4C0316AD</object-id><label>Figure 1.</label><caption><p>Phylogenetic tree reconstructed using RAxML based on concatenated sequences of the <abbrev xmlns:xlink="http://www.w3.org/1999/xlink" xlink:title="internal Transcribed Spacer region of ribosomal RNA gene" xlink:type="simple">ITS</abbrev>, <abbrev xmlns:xlink="http://www.w3.org/1999/xlink" xlink:title="large subunit ribosomal RNA gene" xlink:type="simple">LSU</abbrev>, <abbrev xmlns:xlink="http://www.w3.org/1999/xlink" xlink:title="small subunit ribosomal RNA gene" xlink:type="simple">SSU</abbrev>, <italic><abbrev xmlns:xlink="http://www.w3.org/1999/xlink" xlink:title="RNA polymerase II largest subunit 2" xlink:type="simple">RPB2</abbrev></italic>, and <italic><abbrev xmlns:xlink="http://www.w3.org/1999/xlink" xlink:title="translation elongation factor 1-alpha gene" xlink:type="simple">TEF1-α</abbrev></italic> genetic markers. Nodes with bootstrap support values ≥50% for maximum likelihood analysis and Bayesian posterior probabilities ≥0.95 are indicated. The tree was rooted using <italic><tp:taxon-name><tp:taxon-name-part taxon-name-part-type="genus" reg="Minutisphaera">Minutisphaera</tp:taxon-name-part> <tp:taxon-name-part taxon-name-part-type="species" reg="aspera">aspera</tp:taxon-name-part></tp:taxon-name></italic> (<abbrev xmlns:xlink="http://www.w3.org/1999/xlink" xlink:title="Leibniz Institute DSMZ-German Collection of Microorganisms and Cell Cultures GmbH, Braunschweig, Science Campus Braunschweig-Süd, Germany" xlink:type="simple">DSM</abbrev> 29478) and <italic><tp:taxon-name><tp:taxon-name-part taxon-name-part-type="genus" reg="Minutisphaera">Minutisphaera</tp:taxon-name-part> <tp:taxon-name-part taxon-name-part-type="species" reg="japonica">japonica</tp:taxon-name-part></tp:taxon-name></italic> (<abbrev xmlns:xlink="http://www.w3.org/1999/xlink" content-type="institution" xlink:title="Herbarium of Hirosaki University, Japan" xlink:type="simple">HHUF</abbrev> 30098) as outgroups. Ex-type strains are highlighted in bold, and newly isolated strains from this study are marked in red.</p></caption><graphic xmlns:xlink="http://www.w3.org/1999/xlink" xlink:href="mycokeys-130-209-g001.jpg" id="oo_1570149.jpg" position="float" orientation="portrait" xlink:type="simple"><uri content-type="original_file" xlink:type="simple">https://binary.pensoft.net/fig/1570149</uri></graphic></fig></tp:treatment-sec><ref-list><ref id="B19"><mixed-citation xmlns:xlink="http://www.w3.org/1999/xlink" xlink:type="simple">Kirschner R (2025) A new cryptic species of the fungal genus <italic><tp:taxon-name><tp:taxon-name-part taxon-name-part-type="genus">Acrogenospora</tp:taxon-name-part></tp:taxon-name></italic> (<italic><tp:taxon-name><tp:taxon-name-part taxon-name-part-type="family">Dothideomycetes</tp:taxon-name-part></tp:taxon-name></italic>, <italic><tp:taxon-name><tp:taxon-name-part taxon-name-part-type="phylum">Ascomycota</tp:taxon-name-part></tp:taxon-name></italic>) from Taiwan. Taiwania 70: 125–131. <ext-link xlink:href="10.6165/tai.2025.70.125" ext-link-type="doi" xlink:type="simple">https://doi.org/10.6165/tai.2025.70.125</ext-link></mixed-citation></ref><ref id="B40"><mixed-citation xmlns:xlink="http://www.w3.org/1999/xlink" xlink:type="simple">Yang J, Maharachchikumbura SSN, Liu JK, Hyde KD, Jones EBG, Al-Sadi AM, Liu ZY (2018) <italic><tp:taxon-name><tp:taxon-name-part taxon-name-part-type="genus">Pseudostanjehughesia</tp:taxon-name-part> <tp:taxon-name-part taxon-name-part-type="species">aquitropica</tp:taxon-name-part></tp:taxon-name></italic> gen. et sp. nov. and <italic><tp:taxon-name><tp:taxon-name-part taxon-name-part-type="genus">Sporidesmium</tp:taxon-name-part> <tp:taxon-name-part taxon-name-part-type="species">sensulato</tp:taxon-name-part></tp:taxon-name></italic> species from freshwater habitats. Mycological Progress 17(5): 591–616. <ext-link xlink:href="10.1007/s11557-017-1339-4" ext-link-type="doi" xlink:type="simple">https://doi.org/10.1007/s11557-017-1339-4</ext-link></mixed-citation></ref><ref id="B43"><mixed-citation xmlns:xlink="http://www.w3.org/1999/xlink" xlink:type="simple">Zhang H, Zhu R, Qing Y, Yang H, Li C, Wang G, Zhang D, Ning P (2022) Polyphasic identification of <italic><tp:taxon-name><tp:taxon-name-part taxon-name-part-type="genus">Distoseptispora</tp:taxon-name-part></tp:taxon-name></italic> with six new species from fresh water. Journal of Fungi 8(10): e1063. <ext-link xlink:href="10.3390/jof8101063" ext-link-type="doi" xlink:type="simple">https://doi.org/10.3390/jof8101063</ext-link></mixed-citation></ref></ref-list></tp:taxon-treatment>
