# Supplementary material for: Multi-gene phylogeny and morphological evidence reveal two novel species and two new records of Acrogenospora (Minutisphaerales, Acrogenosporaceae) from aquatic habitats in mainland China
Source: MycoKeys. 2026 Mar 26;130:209–29. doi: 10.3897/mycokeys.130.182237 (PMC13047371; doi:10.3897/mycokeys.130.182237)
Supplement: XML Treatment for Acrogenospora thailandica [file mycokeys.130.182237-treatment4.xml]

<!DOCTYPE tp:taxon-treatment
  PUBLIC "-//TaxonX//DTD Taxonomic Treatment Publishing DTD v0 20100105//EN" "tax-treatment-NSO.dtd">
<tp:taxon-treatment xmlns:tp="http://www.plazi.org/taxpub"><tp:treatment-meta><kwd-group><label>Taxon classification</label><kwd>
                <named-content content-type="kingdom">Fungi</named-content>
              </kwd><kwd>
                <named-content content-type="order">Minutisphaerales</named-content>
              </kwd><kwd>
                <named-content content-type="family">Acrogenosporaceae</named-content>
              </kwd></kwd-group><mixed-citation publication-type="journal"><person-group><name><surname>Wang</surname><given-names>Mei-Xia</given-names></name><name><surname>Nie</surname><given-names>Jia-Xin</given-names></name><name><surname>Wang</surname><given-names>Ye-Tao</given-names></name><name><surname>Xiong</surname><given-names>Min</given-names></name><name><surname>Wang</surname><given-names>Jing</given-names></name><name><surname>Song</surname><given-names>Hai-Yan</given-names></name><name><surname>Hu</surname><given-names>Dian-Ming</given-names></name><name><surname>Zhai</surname><given-names>Zhi-Jun</given-names></name></person-group><article-title>Multi-gene phylogeny and morphological evidence reveal two novel species and two new records of <italic><tp:taxon-name><tp:taxon-name-part taxon-name-part-type="genus" reg="Acrogenospora">Acrogenospora</tp:taxon-name-part></tp:taxon-name></italic> (<italic><tp:taxon-name><tp:taxon-name-part taxon-name-part-type="order" reg="Minutisphaerales">Minutisphaerales</tp:taxon-name-part></tp:taxon-name></italic>, <italic><tp:taxon-name><tp:taxon-name-part taxon-name-part-type="family" reg="Acrogenosporaceae">Acrogenosporaceae</tp:taxon-name-part></tp:taxon-name></italic>) from aquatic habitats in mainland China</article-title><source>MycoKeys</source><day>26</day><month>03</month><year>2026</year><volume>130</volume><fpage>209</fpage><lpage>229</lpage><pub-id pub-id-type="doi">10.3897/mycokeys.130.182237</pub-id></mixed-citation></tp:treatment-meta><tp:nomenclature><tp:taxon-name><object-id xmlns:xlink="http://www.w3.org/1999/xlink" content-type="arpha" xlink:type="simple">8C94CB37-D944-56BB-A499-95ADC54BBDB5</object-id>
                    		<tp:taxon-name-part taxon-name-part-type="genus" reg="Acrogenospora">Acrogenospora</tp:taxon-name-part> <tp:taxon-name-part taxon-name-part-type="species" reg="thailandica">thailandica</tp:taxon-name-part>
                    	</tp:taxon-name><tp:taxon-authority>J. Yang &amp; K.D. Hyde, Fungal diversity 96: 78 (2019)</tp:taxon-authority><xref ref-type="fig" rid="F5">Fig. 5</xref></tp:nomenclature><tp:treatment-sec sec-type="Description"><title>Description.</title><p>Saprobic on rotting wood in freshwater. <bold><italic>Sexual morph</italic></bold>: Undetermined. <bold><italic>Asexual morph</italic></bold>: Hyphomycetous. <bold><italic>Colonies</italic></bold> sparse, scattered, hairy, black, glossy. <bold><italic>Mycelium</italic></bold> mostly submerged, composed of black, branched, smooth, 2–4 µm wide hyphae. <bold><italic>Conidiophores</italic></bold> 204.5–506 × 5–9.5 µm (x̄ = 399.5 × 7, <italic>n</italic> = 30) macronematous, mononematous, solitary, erect or curved, pale to dark brown, paler towards the apex, septate, smooth. <bold><italic>Conidiogenous cells</italic></bold> holoblastic, monoblastic, integrated, pale brown, cylindrical, integrated. <bold><italic>Conidia</italic></bold> 21–34.5 µm (x̄ = 25.5, <italic>n</italic> = 50) diam., thick-walled, smooth, spherical or subspherical, Olive-green to dark brown, sometimes with a large guttule, truncate at the base.</p><fig id="F5" position="float" orientation="portrait"><object-id xmlns:xlink="http://www.w3.org/1999/xlink" content-type="doi" xlink:type="simple">10.3897/mycokeys.130.182237.figure5</object-id><object-id xmlns:xlink="http://www.w3.org/1999/xlink" content-type="arpha" xlink:type="simple">8918DF3F-F434-51E6-AA89-04D83D9AD2C8</object-id><label>Figure 5.</label><caption><p><italic><tp:taxon-name><tp:taxon-name-part taxon-name-part-type="genus" reg="Acrogenospora">Acrogenospora</tp:taxon-name-part> <tp:taxon-name-part taxon-name-part-type="species" reg="thailandica">thailandica</tp:taxon-name-part></tp:taxon-name></italic> (<named-content xmlns:xlink="http://www.w3.org/1999/xlink" content-type="dwc:institutional_code" xlink:title="Herbarium of Fungi of Jiangxi Agricultural University" xlink:href="https://scientific-collections.gbif.org/institution/935e97af-7f4b-434a-bf1b-fca135bea9da" xlink:type="simple"><abbrev content-type="institution" xlink:title="Fungal Herbarium of Jiangxi Agricultural University" xlink:type="simple">HFJAU</abbrev></named-content> 10111). <bold>a</bold>. Colonies on wood; <bold>b–j</bold>. Conidiophores with conidia; <bold>k</bold>. Conidia; <bold>l</bold>. Germinated conidium; <bold>m</bold>. Culture on <abbrev xmlns:xlink="http://www.w3.org/1999/xlink" xlink:title="potato dextrose agar" xlink:type="simple">PDA</abbrev> from above (left) and reverse (right). Scale bars: 200 µm (<bold>a</bold>); 50 µm (<bold>b, c, f–h, l</bold>); 10 µm (<bold>d, e, i, j, k</bold>).</p></caption><graphic xmlns:xlink="http://www.w3.org/1999/xlink" xlink:href="mycokeys-130-209-g005.jpg" id="oo_1570153.jpg" position="float" orientation="portrait" xlink:type="simple"><uri content-type="original_file" xlink:type="simple">https://binary.pensoft.net/fig/1570153</uri></graphic></fig></tp:treatment-sec><tp:treatment-sec sec-type="Cultural characteristics"><title>Cultural characteristics.</title><p>Conidia germinating on <abbrev xmlns:xlink="http://www.w3.org/1999/xlink" xlink:title="potato dextrose agar" xlink:type="simple">PDA</abbrev> within 24 h and germ tubes produced from the conidial base. Colonies on <abbrev xmlns:xlink="http://www.w3.org/1999/xlink" xlink:title="potato dextrose agar" xlink:type="simple">PDA</abbrev> growing slowly, reaching 23 mm diam in 24 days at 25 °C in natural light, round, hairy, surface with dark grey-green aerial mycelium, margin entire.</p></tp:treatment-sec><tp:treatment-sec sec-type="Material examined"><title>Material examined.</title><p>China • Jiangxi Province, Yichun City, Fengxin County, Dagang Forest Farm, <named-content xmlns:xlink="http://www.w3.org/1999/xlink" content-type="dwc:verbatimCoordinates" xlink:type="simple">28.627°N, 114.943°E</named-content>, at an altitude of 362 m, on decaying wood submerged in a freshwater stream, 5 May 2020, Z. J. Zhai, DGS-2 (<named-content xmlns:xlink="http://www.w3.org/1999/xlink" content-type="dwc:institutional_code" xlink:title="Herbarium of Fungi of Jiangxi Agricultural University" xlink:href="https://scientific-collections.gbif.org/institution/935e97af-7f4b-434a-bf1b-fca135bea9da" xlink:type="simple"><abbrev content-type="institution" xlink:title="Fungal Herbarium of Jiangxi Agricultural University" xlink:type="simple">HFJAU</abbrev></named-content> 10111), living culture <abbrev xmlns:xlink="http://www.w3.org/1999/xlink" content-type="institution" xlink:title="the Culture Collection of Jiangxi Agricultural University" xlink:type="simple">JAUCC</abbrev> 5530.</p></tp:treatment-sec><tp:treatment-sec sec-type="Notes"><title>Notes.</title><p>Phylogenetic analysis of the combined <abbrev xmlns:xlink="http://www.w3.org/1999/xlink" xlink:title="internal Transcribed Spacer region of ribosomal RNA gene" xlink:type="simple">ITS</abbrev>, <abbrev xmlns:xlink="http://www.w3.org/1999/xlink" xlink:title="large subunit ribosomal RNA gene" xlink:type="simple">LSU</abbrev>, <abbrev xmlns:xlink="http://www.w3.org/1999/xlink" xlink:title="small subunit ribosomal RNA gene" xlink:type="simple">SSU</abbrev>, <italic><abbrev xmlns:xlink="http://www.w3.org/1999/xlink" xlink:title="RNA polymerase II largest subunit 2" xlink:type="simple">RPB2</abbrev></italic>, and <italic><abbrev xmlns:xlink="http://www.w3.org/1999/xlink" xlink:title="translation elongation factor 1-alpha gene" xlink:type="simple">TEF1-α</abbrev></italic> sequences showed that our new strain <abbrev xmlns:xlink="http://www.w3.org/1999/xlink" content-type="institution" xlink:title="the Culture Collection of Jiangxi Agricultural University" xlink:type="simple">JAUCC</abbrev> 5530 clustered together with the ex-type strain of <italic><tp:taxon-name><tp:taxon-name-part taxon-name-part-type="genus" reg="Acrogenospora">A.</tp:taxon-name-part> <tp:taxon-name-part taxon-name-part-type="species" reg="thailandica">thailandica</tp:taxon-name-part></tp:taxon-name></italic> (<abbrev xmlns:xlink="http://www.w3.org/1999/xlink" content-type="institution" xlink:title="Mae Fah Luang University Culture Collection, Chiang Rai, Thailand" xlink:type="simple">MFLUCC</abbrev> 17-2396) with high statistical support (100% <abbrev xmlns:xlink="http://www.w3.org/1999/xlink" xlink:title="Maximum Likelihood" xlink:type="simple">ML</abbrev>, 1.00 <abbrev xmlns:xlink="http://www.w3.org/1999/xlink" xlink:title="posterior probability" xlink:type="simple">PP</abbrev>; Fig. <xref ref-type="fig" rid="F1">1</xref>). Morphologically, <abbrev xmlns:xlink="http://www.w3.org/1999/xlink" content-type="institution" xlink:title="the Culture Collection of Jiangxi Agricultural University" xlink:type="simple">JAUCC</abbrev> 5530 shared similar conidial size with <abbrev xmlns:xlink="http://www.w3.org/1999/xlink" content-type="institution" xlink:title="Mae Fah Luang University Culture Collection, Chiang Rai, Thailand" xlink:type="simple">MFLUCC</abbrev> 17-2396 but possessed shorter (204.5–506 μm vs. 850–950 μm) conidiophores (<xref ref-type="bibr" rid="B15">Hyde et al. 2019</xref>). However, there were only 0.21% (1/472 bp, excluding gaps) nucleotide differences in <abbrev xmlns:xlink="http://www.w3.org/1999/xlink" xlink:title="internal Transcribed Spacer region of ribosomal RNA gene" xlink:type="simple">ITS</abbrev> sequences, 0.72% (6/828 bp, excluding gaps) in <abbrev xmlns:xlink="http://www.w3.org/1999/xlink" xlink:title="large subunit ribosomal RNA gene" xlink:type="simple">LSU</abbrev> sequences, no differences in <abbrev xmlns:xlink="http://www.w3.org/1999/xlink" xlink:title="small subunit ribosomal RNA gene" xlink:type="simple">SSU</abbrev> sequences, and 0.58% (6/1026 bp, excluding gaps) in <italic><abbrev xmlns:xlink="http://www.w3.org/1999/xlink" xlink:title="RNA polymerase II largest subunit 2" xlink:type="simple">RPB2</abbrev></italic> sequences. Therefore, we identified our isolate as <italic><tp:taxon-name><tp:taxon-name-part taxon-name-part-type="genus" reg="Acrogenospora">A.</tp:taxon-name-part> <tp:taxon-name-part taxon-name-part-type="species" reg="thailandica">thailandica</tp:taxon-name-part></tp:taxon-name></italic>. The holotype of <italic><tp:taxon-name><tp:taxon-name-part taxon-name-part-type="genus" reg="Acrogenospora">A.</tp:taxon-name-part> <tp:taxon-name-part taxon-name-part-type="species" reg="thailandica">thailandica</tp:taxon-name-part></tp:taxon-name></italic> was originally described from submerged decaying wood in a freshwater habitat in Thailand. In the present study, this species is newly reported from submerged decaying wood in freshwater habitats in Jiangxi Province, China, representing its first record from the country.</p></tp:treatment-sec><tp:treatment-sec><!--Section generated to contain objects referenced in tp:taxon-treatment.--><fig id="F1" position="float" orientation="portrait"><object-id xmlns:xlink="http://www.w3.org/1999/xlink" content-type="doi" xlink:type="simple">10.3897/mycokeys.130.182237.figure1</object-id><object-id xmlns:xlink="http://www.w3.org/1999/xlink" content-type="arpha" xlink:type="simple">224890DB-8EF6-50E7-B22C-972A4C0316AD</object-id><label>Figure 1.</label><caption><p>Phylogenetic tree reconstructed using RAxML based on concatenated sequences of the <abbrev xmlns:xlink="http://www.w3.org/1999/xlink" xlink:title="internal Transcribed Spacer region of ribosomal RNA gene" xlink:type="simple">ITS</abbrev>, <abbrev xmlns:xlink="http://www.w3.org/1999/xlink" xlink:title="large subunit ribosomal RNA gene" xlink:type="simple">LSU</abbrev>, <abbrev xmlns:xlink="http://www.w3.org/1999/xlink" xlink:title="small subunit ribosomal RNA gene" xlink:type="simple">SSU</abbrev>, <italic><abbrev xmlns:xlink="http://www.w3.org/1999/xlink" xlink:title="RNA polymerase II largest subunit 2" xlink:type="simple">RPB2</abbrev></italic>, and <italic><abbrev xmlns:xlink="http://www.w3.org/1999/xlink" xlink:title="translation elongation factor 1-alpha gene" xlink:type="simple">TEF1-α</abbrev></italic> genetic markers. Nodes with bootstrap support values ≥50% for maximum likelihood analysis and Bayesian posterior probabilities ≥0.95 are indicated. The tree was rooted using <italic><tp:taxon-name><tp:taxon-name-part taxon-name-part-type="genus" reg="Minutisphaera">Minutisphaera</tp:taxon-name-part> <tp:taxon-name-part taxon-name-part-type="species" reg="aspera">aspera</tp:taxon-name-part></tp:taxon-name></italic> (<abbrev xmlns:xlink="http://www.w3.org/1999/xlink" xlink:title="Leibniz Institute DSMZ-German Collection of Microorganisms and Cell Cultures GmbH, Braunschweig, Science Campus Braunschweig-Süd, Germany" xlink:type="simple">DSM</abbrev> 29478) and <italic><tp:taxon-name><tp:taxon-name-part taxon-name-part-type="genus" reg="Minutisphaera">Minutisphaera</tp:taxon-name-part> <tp:taxon-name-part taxon-name-part-type="species" reg="japonica">japonica</tp:taxon-name-part></tp:taxon-name></italic> (<abbrev xmlns:xlink="http://www.w3.org/1999/xlink" content-type="institution" xlink:title="Herbarium of Hirosaki University, Japan" xlink:type="simple">HHUF</abbrev> 30098) as outgroups. Ex-type strains are highlighted in bold, and newly isolated strains from this study are marked in red.</p></caption><graphic xmlns:xlink="http://www.w3.org/1999/xlink" xlink:href="mycokeys-130-209-g001.jpg" id="oo_1570149.jpg" position="float" orientation="portrait" xlink:type="simple"><uri content-type="original_file" xlink:type="simple">https://binary.pensoft.net/fig/1570149</uri></graphic></fig></tp:treatment-sec><ref-list><ref id="B15"><mixed-citation xmlns:xlink="http://www.w3.org/1999/xlink" xlink:type="simple">Hyde KD, Tennakoon DS, Jeewon R, Bhat DJ, Maharachchikumbura SSN, Rossi W, Leonardi M, Lee HB, Mun HY, Houbraken J, Nguyen TTT, Jeon SJ, Frisvad JC, Wanasinghe DN, Lűcking R, Aptroot A, Cáceres MES, Karunarathna SC, Hongsanan S, Phookamsak R, Silva NI, Thambugala KM, Jayawardena RS, Senanayake IC, Boonmee S, Chen J, Luo ZL, Phukhamsakda C, Pereira OL, Abreu VP, Rosado AWC, Bart B, Randrianjohany E, Hofstetter V, Gibertoni TB, Soares AMS, Plautz Jr HL, Sotão HMP, Xavier WKS, Bezerra JDP, Oliveira TGL, Souza-Motta CM, Magalhães OMC, Bundhun D, Harishchandra D, Manawasinghe IS, Dong W, Zhang SN, Bao DF, Samarakoon MC, Pem D, Karunarathna A, Lin CG, Yang J, Perera RH, Kumar V, Huang SK, Dayarathne MC, Ekanayaka AH, Jayasiri SC, Xiao Y, Konta S, Niskanen T, Liimatainen K, Dai YC, Ji XH, Tian XM, Mešić A, Singh SK, Phutthacharoen K, Cai L, Sorvongxay T, Thiyagaraja V, Norphanphoun C, Chaiwan N, Lu YZ, Jiang HB, Zhang JF, Abeywickrama PD, Aluthmuhandiram JVS, Brahmanage RS, Zeng M, Chethana T, Wei D, Réblová M, Fournier J, Nekvindová J, Barbosa RN, Santos JEF, Oliveira NT, Li GJ, Ertz D, Shang QJ, Phillips AJL, Kuo CH, Camporesi E, Bulgakov TS, Lumyong S, Jones EBG, Chomnunti P, Gentekaki E, Bungartz F, Zeng XY, Fryar S, Tkalčec Z, Liang J, Li G, Wen TC, Singh PN, Gafforov Y, Promputtha I, Yasanthika E, Goonasekara ID, Zhao RL, Zhao Q, Kirk PM, Liu JK, Yan JY, Mortimer PE, Xu J, Doilom M (2019) Fungal diversity notes 1036–1150: Taxonomic and phylogenetic contributions on genera and species of fungal taxa. Fungal Diversity 96(1): 1–242. <ext-link xlink:href="10.1007/s13225-019-00429-2" ext-link-type="doi" xlink:type="simple">https://doi.org/10.1007/s13225-019-00429-2</ext-link></mixed-citation></ref></ref-list></tp:taxon-treatment>
