# Supplementary material for: Multi-gene phylogeny and morphological evidence reveal two novel species and two new records of Acrogenospora (Minutisphaerales, Acrogenosporaceae) from aquatic habitats in mainland China
Source: MycoKeys. 2026 Mar 26;130:209–29. doi: 10.3897/mycokeys.130.182237 (PMC13047371; doi:10.3897/mycokeys.130.182237)
Supplement: Supplementary material 1 — its-lsu-ssu-rpb2-tef1 [file mycokeys-130-209-s001.fas]

>Acrogenospora_alangii_KUNCC_23_14553
gcccttc--------------------------ctgtatcttaaaccctatgcgagagcg
t---aactgttgctttggcg-tg-ctgg-----ccccgtgcccgccgccggaagatcaa-
--aaacctcatttc-----aaatcagtgatgtcggagtcttt-------aaaaatgaatt
aaaactttcaacaacggatctcttggttctcgcatcgatgaagaacgcagcgaaatgcga
taagtaatgtgaattgcagaattcagtgaatcatcgaatctttgaacgcacattgcgccc
cttggtattctgaggggcatgccttttcgagcgtcat---gttaataaaaccaatccggt
tggctaatgtatttgcca---------cggcacttgggcgcaacatct------tggacg
atgcgctttaac------gtagttggcggcttgcgatgatggcctccaggtgtcgtatat
----------------------------------------------atatgatcacctaa
ggaga-cctaggcagggt---caagccctttgacagtaacatgcatc-------------
---------tagatgacc-ggcgagtgaagcggcaacagctcaaatttgaaatctggctc
ct-ttggggtccgagttgtaatttggagaggatgctttggctgcggccccggtctaagtt
ccttggaacaggacgtcacagagggtgagaaccccgtatgtggccgggagtcaacgccgt
gtgaagctccttcgacgagtcgagttgtttgggaatgcagctctaaatgggaggtatatt
tcttctaaagctaaataccggcgagagaccgatagcgcacaagtagagtgatcgaaagat
gaaaagcactttggaaagagagttaaaaagtacgtgaaattgttgaaagggaagcgcttg
caaccagatttgggcgcagttgttcagccgggcttcctgcccggtgcactcttct-gcgc
--ccaggccagcatcggtttgggcggccagataaaggccgtgggaatgtagctcccttcg
ggg-agtgttatagccc-gcggtggaatgtggccagcctagacc--gaggtccgcgctcc
ggctaggatgctggcgtaatggttgtaagcggcccgtcttgaaacacggacc-aaggagt
ctaacatctatgcgag-tgtttgggtgcgaaacccatg-cgcgtaatgaaagtgaacgga
ggtgggagcccttatgggcgcaccatcga-ccgatcctgatgtcttcggatggatttgag
taagagcatagctgttgggacccgaa----------------------------------
---------------------------agatggtgaactatgcctgaatagggtgaagcc
agaggaaactctggtggaggctcgcagcggttctgacgtgcaaatcgatcgtcaaatttg
ggtataggggcgaa----------------------------------------------
----------------------------------agactaatcgaacca-----------
------------------------------------------------------------
------------------------------------------------------------
------------------------------------------------------------
------------------------------------------------------------
------------------------------------------------------------
------------------------------------------------------------
------------------------------ccttactacttggataaccgtggtaattct
agagctaatacatgctaaaaaccccgactccgggaggggtgtatttattagataaaaaac
caacgcccttcggggctccttggtgattcataataactaaacgaatcgcatggccttgcg
ccggcgatggttcattcaaatttctgccctatcaactttcgatggtaggatagtggccta
ccatggtatcaacgggtaacggggaattagggttctattccggagagggagcctgagaaa
cggctaccacatccaaggaaggcagcaggcgcgcaaattacccaatcccgacacggggag
gtagtgacaataaatactgatacagggctcttacgggtcttgtaattggaatgagtacaa
tttaaatcccttaacgaggaacaattggagggcaagtctggtgccagcagccgcggtaat
tccagctccaatagcgtatattaaagttgttgcagttaaaaagctcgtagttgaaccttg
ggcctggctggccggtccgcctcaccgcgtgcactggtccggccgggcctttccttctgg
ggatccgcatgccctttactgggtgtgtcggggaaccaggacttttactttgaaaaaatt
agagtgttcaaagcaggcctttgctcgaatacattagcatggaataatagaatagg-acg
tgcggttcta-ttttgttggtttctaggaccgccgtaatgattaataggg-atagtcggg
ggcatcagtattcaattgtcagaggtgaaattcttgg-atttattgaagactaactactg
cgaaagcatttgccaaggatgttttcattaatcagtgaacgaaagtta-ggggatcgaag
acgatcagat-accgtcgtagtcttaaccataaactatgccgactaggg-atcgggcgat
gttactattctgactcgctcctaacaaatgatgttaagaaatatctcgagcggtgcatag
acacaaacaaggatttcaacttgaatcttggcgtgaaagccactaccatcacaaatggac
tcaagtactcactggcgactggaaactggggagagcaaaagaaagccgggacgtcgaaag
ctggggtctcccaagtgttgaacagatacacatatgcgtctactttgtcgcatctccgac
ggacgaacacaccgattgggcgtgatggcaagcttgcaaaacctcgacagctccacaaca
ctcattggggccttgtttgtccggctgagacaccggaaggacaagcctgtggtctggtca
agaacctgtctctgatgtgttacgttagtgtgggaagcgagggtggcccaatcatcgact
ttatgacccagcggaatatggatcttctagaagaatttgaacccatattaaaccccaatg
cgacgaagatcttcgtcaatggtgtctgggttggtgtccacagagatgcagcacagctta
ctgacactgtacgagaactgcgaagaaatggcactcttgcttacgagattagtttggttc
gcgatattcgcgatagtgagtttaggattttcaccgacgctggacgagtaatgcgacctc
tcttcgtcatcgaaacaaacccgaggagtgcaaaccgagataacttagtcctcaagaaga
cccacattgataaacttatatacgataaagacatagatgtctcgaatatgaacgatgaag
accgagagaggactattttcgggtggagtggtttgattaaggctggagccgtcgagtacc
tcgatgctgacgaggaagagcaagccatgattgtgatgactccggaagatcttgcagacc
atcaacgtcttcgccaaggccagagcatcgttgaggcggacgaggacgcggatcctcata
aacgatttaaacctaagccaaatgcctctatcaaaaccttcacacattgcgagatccatc
ctagtatgctgttaggcatttgcgcgggtgagttcgaggctggtatctccaaggatggtc
agactcgtgagcatgctcttctcgcctacactctaggtgtgaagcagctcatcgtcgcca
tcaacaagatggacaccgctaagtggtctgaggaccgctacaacgaaatcattaaggaga
cttcgaacttcatcaagaaggtcggcttcaaccccaagaccgttcctttcgtccccatct
ccggcttcaacggagacaacatgatcgagccgtcccccaactgcccctggtacaagggat
ggcagaaggagatcaagaccaaggttaccggcaagaccctccttgaggctatcgatgcca
tcgaccctccggagcgtcctgcttccaagcccctccgtctcccccttcaagacgtgtaca
agatcggtggtattggcacggtccctgtcggccgtgttgagaccggcaccatcaaggctg
gtatggttgttaccttcgctcccgccaacgttaccactgaagtgaagtccgtcgagatgc
accacgagcagcttaccgccggtttacccggtgacaacgtcggcttcaacgtcaagaacg
tctccgtgaaggagatccgtcgtggaaacgttgctggtgactccaagaatgacccaccca
agggttgtgagtcgttcaatgctcaggtcatcgtccttaaccaccccggccaggtcggtg
ctggttacgctcctgtcctcgactgccacaccgcccatatcgcttgcaagttcgctgagc
ttcttgagaagattgaccgccgcactggcaagtctgttgagcagagccccaagttcatca
agtccggtgatgccgctatcgtcaagatgattccgtctaagcccatgtgtgttgaggctt
tcacccagtatcctccgcttggtcgtttcgccgtccgtggtaagt
>Acrogenospora_alangii_UESTCC_23_0140
gcccttc--------------------------ctgtatcttaaaccctatgcgagagcg
t---aactgttgctttggcg-tg-ctgg-----ccccgtgcccgccgccggaagatcaa-
--aaacctcatttc-----aaatcagtgatgtcggagtcttt-------aaaaatgaatt
aaaactttcaacaacggatctcttggttctcgcatcgatgaagaacgcagcgaaatgcga
taagtaatgtgaattgcagaattcagtgaatcatcgaatctttgaacgcacattgcgccc
cttggtattctgaggggcatgccttttcgagcgtcat---gttaataaaaccaatccggt
tggctaatgtatttgcca---------cggcacttgggcgcaacatct------tggacg
atgcgctttaac------gtagttggcggcttgcgatgatggcctccaggtgtcgtatat
----------------------------------------------atatgatcacctaa
ggaga-cctaggcagggt---caagccctttgacagtaacatgcatc-------------
---------tagatgacc-ggcgagtgaagcggcaacagctcaaatttgaaatctggctc
ct-ttggggtccgagttgtaatttggagaggatgctttggctgcggccccggtctaagtt
ccttggaacaggacgtcacagagggtgagaaccccgtatgtggccgggagtcaacgccgt
gtgaagctccttcgacgagtcgagttgtttgggaatgcagctctaaatgggaggtatatt
tcttctaaagctaaataccggcgagagaccgatagcgcacaagtagagtgatcgaaagat
gaaaagcactttggaaagagagttaaaaagtacgtgaaattgttgaaagggaagcgcttg
caaccagatttgggcgcagttgttcagccgggcttcctgcccggtgcactcttct-gcgc
--ccaggccagcatcggtttgggcggccagataaaggccgtgggaatgtagctcccttcg
ggg-agtgttatagccc-gcggtggaatgtggccagcctagacc--gaggtccgcgctcc
ggctaggatgctggcgtaatggttgtaagcggcccgtcttgaaacacggacc-aaggagt
ctaacatctatgcgag-tgtttgggtgcgaaacccatg-cgcgtaatgaaagtgaacgga
ggtgggagcccttatgggcgcaccatcga-ccgatcctgatgtcttcggatggatttgag
taagagcatagctgttgggacccgaa----------------------------------
---------------------------agatggtgaactatgcctgaatagggtgaagcc
agaggaaactctggtggaggctcgcagcggttctgacgtgcaaatcgatcgtcaaatttg
ggtataggggcgaa----------------------------------------------
----------------------------------agactaatc-----------------
------------------------------------------------------------
------------------------------------------------------------
------------------------------------------------------------
------------------------------------------------------------
------------------------------------------------------------
------------------------------------------------------------
------------------------------ccttactacttggataaccgtggtaattct
agagctaatacatgctaaaaaccccgactccgggaggggtgtatttattagataaaaaac
caacgcccttcggggctccttggtgattcataataactaaacgaatcgcatggccttgcg
ccggcgatggttcattcaaatttctgccctatcaactttcgatggtaggatagtggccta
ccatggtatcaacgggtaacggggaattagggttctattccggagagggagcctgagaaa
cggctaccacatccaaggaaggcagcaggcgcgcaaattacccaatcccgacacggggag
gtagtgacaataaatactgatacagggctcttacgggtcttgtaattggaatgagtacaa
tttaaatcccttaacgaggaacaattggagggcaagtctggtgccagcagccgcggtaat
tccagctccaatagcgtatattaaagttgttgcagttaaaaagctcgtagttgaaccttg
ggcctggctggccggtccgcctcaccgcgtgcactggtccggccgggcctttccttctgg
ggatccgcatgccctttactgggtgtgtcggggaaccaggacttttactttgaaaaaatt
agagtgttcaaagcaggcctttgctcgaatacattagcatggaataatagaatagg-acg
tgcggttcta-ttttgttggtttctaggaccgccgtaatgattaataggg-atagtcggg
ggcatcagtattcaattgtcagaggtgaaattcttgg-atttattgaagactaactactg
cgaaagcatttgccaaggatgttttcattaatcagtgaacgaaagtta-ggggatcgaag
acgatcagat-accgtcgtagtcttaaccataaactatgccgactaggg-atcgggcgat
gttactattctgactcgctcctaacaaatgatgttaagaaatatctcgagcggtgcatag
acacaaacaaggatttcaacttgaatcttggcgtgaaagccactaccatcacaaatggac
tcaagtactcactggcgactggaaactggggagagcaaaagaaagccgggacgtcgaaag
ctggggtctcccaagtgttgaacagatacacatatgcgtctactttgtcgcatctccgac
ggacgaacacaccgattgggcgtgatggcaagcttgcaaaacctcgacagctccacaaca
ctcattggggccttgtttgtccggctgagacaccggaaggacaagcctgtggtctggtca
agaacctgtctctgatgtgttacgttagtgtgggaagcgagggtggcccaatcatcgact
ttatgacccagcggaatatggatcttctagaagaatttgaacccatattaaaccccaatg
cgacgaagatcttcgtcaatggtgtctgggttggtgtccacagagatgcagcacagctta
ctgacactgtacgagaactgcgaagaaatggcactcttgcttacgagattagtttggttc
gcgatattcgcgatagtgagtttaggattttcaccgacgctggacgagtaatgcgacctc
tcttcgtcatcgaaacaaacccgaggagtgcaaaccgagataacttagtcctcaagaaga
cccacattgataaacttatatacgataaagacatagatgtctcgaatatgaacgatgaag
accgagagaggactattttcgggtggagtggtttgattaaggctggagccgtcgagtacc
tcgatgctgacgaggaagagcaagccatgattgtgatgactccggaagatcttgcagacc
atcaacgtcttcgccaaggccagagcatcgttgaggcggacgaggacgcggatcctcata
aacgatttaaacctaagccaaatgcctctatcaaaaccttcacacattgcgagatccatc
ctagtatgctgttaggcatttgcgcgggtgagttcgaggctggtatctccaaggatggtc
agactcgtgagcatgctcttctcgcctacactctaggtgtgaagcagctcatcgtcgcca
tcaacaagatggacaccgctaagtggtctgaggaccgctacaacgaaatcattaaggaga
cttcgaacttcatcaagaaggtcggcttcaaccccaagaccgttcctttcgtccccatct
ccggcttcaacggagacaacatgatcgagccgtcccccaactgcccctggtacaagggat
ggcagaaggagatcaagaccaaggttaccggcaagaccctccttgaggctatcgatgcca
tcgaccctccggagcgtcctgcttccaagcccctccgtctcccccttcaagacgtgtaca
agatcggtggtattggcacggtccctgtcggccgtgttgagaccggcaccatcaaggctg
gtatggttgttaccttcgctcccgccaacgttaccactgaagtgaagtccgtcgagatgc
accacgagcagcttaccgccggtttacccggtgacaacgtcggcttcaacgtcaagaacg
tctccgtgaaggagatccgtcgtggaaacgttgctggtgactccaagaatgacccaccca
agggttgtgagtcgttcaatgctcaggtcatcgtccttaaccaccccggccaggtcggtg
ctggttacgctcctgtcctcgactgccacaccgcccatatcgcttgcaagttcgctgagc
ttcttgagaagattgaccgccgcactggcaagtctgttgagcagagccccaagttcatca
agtccggtgatgccgctatcgtcaagatgattccgtctaagcccatgtgtgttgaggctt
tcacccagtatcctccgcttggtcgtttcgccgtccgtggtaagt
>Acrogenospora_alticampestriicola_KUNCC_10428
tgctcgc--------------------------ctgtatcttaaaccctgtgcgagagca
t---aactgttgcttcggcg-ccatctggc--ccccgtgcctgggtgtcaaaggacctc-
--aaaacacatgttt----taacgagtgccgtcagagttatta------aagataaaatt
aaaactttcaacaacggatctcttggttctcgcatcgatgaagaacgcagcgaaatgcga
taagtaatgtgaattgcagaattcagtgaatcatcgaatctttgaacgcacattgcgccc
tttggtattccgaggggcatgccttttcgagcgtcat---tacaacaatccagcttccgg
ttgcgtagagacatgcaatgtggtggctggcgcttgggcgatcgtctg--cgaaccgcag
atgggcctcaaa------gaccatggcagcct--tgtctgttggcactagtgtagtatat
----------------------------------------------atacaaagcgctat
ggtgt-ccttcgctggct----tgtccacacaacttcatcagtaccagt-----------
------------ttgacct-------------------gctcaaatttaaaatctggccc
cc-tcggggctcgagttgtaatttggagaggatgcttcggctgcgaccccggtctaagtt
ccttggaacaggacgtcacagagggtgagaaccccgtatgtggccaggtgtcaacgccat
gtgaagctccttcgacgagtcgagttgtttgggaatgcagctctaaatgggaggtatatt
tcttctaaggctaaataccggcgagagaccgatagcgcacaagtagagtgatcgaaagat
gaaaagcactttggaaagagagttaaaaagtacgtgaaattgttgaaagggaagcgcttg
caaccagatttggacgcag-tgtttagcctggcttcctgcccggtgcactcttct-gcgt
--ccaggccagcatcggtttgggcggccagataaagaccgcaggaatgtagctccttccg
ggg-agtgttatagcct-gcggtggaatgtggccagcctagacc--gaggtccgcgcttc
ggctaggatgctggcgtaatggttgtaagcggcccgtcttgaaacacggacc-aaggagt
ctaacatctatgcgag-tgtttgggtgcgaaacccatg-cgcgtaatgaaagtgaacgga
ggtgggagcccttacgggcgcaccatcga-ccgatcctgatgtcttcggatggatttgag
taggagcatagctgttgggacccgaa----------------------------------
---------------------------agatggtgaactatgcctgaatagggtgaagcc
agaggaaactctggtggaggctcgcagcggttctgacgtgcaaatcgatcgtcaaattt-
------------------------------------------------------------
------------------------------------------------------------
------------------------------------------------------------
------------------------------------------------------------
------------------------------------------------------------
------------------------------------------------------------
------------------------------------------------------------
------------------------------------------------------------
------------------------------ccttactacttggataaccgtggtaattct
agagctaatacatgctaaaaaccccgactccgggaggggtgtatttattagataaaaaac
caacgcccttcggggctccttggtgattcataataactaaacgaatcgcatggccttgcg
ccggcgatggttcattcaaatttctgccctatcaactttcgatggtaggatagtggccta
ccatggtatcaacgggtaacggggaattagggttctattccggagagggagcctgagaaa
cggctaccacatccaaggaaggcagcaggcgcgcaaattacccaatcccgacacggggag
gtagtgacaataaatactgatacagggctcttacgggtcttgtaattggaatgagtacaa
tttaaatcccttaacgaggaacaattggagggcaagtctggtgccagcagccgcggtaat
tccagctccaatagcgtatattaaagttgttgcagttaaaaagctcgtagttgaaccttg
ggcctggctggccggtccgcctcaccgcgtgcactggtccggccgggcctttccttctgg
ggatccgcatgtcctttactgggtgtgtcggggaaccaggacttttactttgaaaaaatt
agagtgttcaaagcaggcctttgctcgaatacattagcatggaataatagaatagg-acg
tgcggttcta-ttttgttggtttctaggaccgccgtaatgattaataggg-ata---ggg
ggcatcagtattcaattgtcagaggtgaaattcttgg-atttattgaagactaactactg
cgaaagcatttgccaaggatgttttcattaatcagtgaacgaaagtta-ggggatcgaag
acgatcagat-accgtcgtagtcttaacc-------------------------------
------------------------------------------------------------
------------------------------------------------------------
------------------------------------------------------------
------------------------------------------------------------
------------------------------------------------------------
------------------------------------------------------------
------------------------------------------------------------
------------------------------------------------------------
------------------------------------------------------------
------------------------------------------------------------
------------------------------------------------------------
------------------------------------------------------------
------------------------------------------------------------
------------------------------------------------------------
------------------------------------------------------------
------------------------------------------------------------
------------------------------------------------------------
------------------------------------------------------------
------------------------------------------------------------
------------------------------------------------------------
------------------------------------------------------------
------------------------------------------------------------
------------------------------------------------------------
------------------------------------------------------------
------------------------------------------------------------
------------------------------------------------------------
------------------------------------------------------------
------------------------------------------------------------
------------------------------------------------------------
------------------------------------------------------------
------------------------------------------------------------
------------------------------------------------------------
---------------------------------------------
>Acrogenospora_aquatica_MFLUCC_16_0949
------------------------------------------------------------
------------------------------------------------------------
------------------------------------------------------------
------------------------------------------------------------
------------------------------------------------------------
------------------------------------------------------------
------------------------------------------------------------
------------------------------------------------------------
------------------------------------------------------------
------------------------------------------------------------
-------------------ggcgagtgaagcggcaacagctcaaatttgaaatccggctc
ct-tcggggcccgagttgtaatttggagaggatgcttcggctgcgaccccggtctaagtt
ccttggaacaggacgtcacagagggtgagaaccccgtatgtggccaggtgtcaacgccat
gtgaagctccttcgacgagtcgagttgtttgggaatgcagctctaaatgggaggtatatt
tcttctaaggctaaataccggcgagagaccgatagcgcacaagtagagtgatcgaaagat
gaaaagcactttggaaagagagttaaaaagtacgtgaaattgttgaaagggaagcgcttg
caaccagatttggacgtagttgctcagccgggcctcatggccggcgcactcttct-acgt
--ccaggccagcatcggttcgggcggccagataaaggccgtgggaatgtagctccccccg
ggg-agtgttatagccc-acggtggaatgtggccagcccggacc--gaggtccgcgcttc
ggctaggatgctggcgtaatggttgtaagcggcccgtcttgaaacacggacc-aaggagt
ctaacatctatgcgag-tgtttgggtgcgaaacccatg-cgcgtaatgaaagtgaacgga
ggtgggagcccttacgggcgcaccatcga-ccgatcctgatgtcttcggatggatttgag
taagagcatagctgttgggacccgaa----------------------------------
---------------------------agatggtgaactattcctgaatagggtgaagcc
agaggaaactctggtggaggctcgcagcggttctgacgtgcaaatcgatcgtcaaatttg
ggtataggggcgaa----------------------------------------------
----------------------------------agactaatcgaaccatttagtagctg
gttcctgccgaagttt-cctcaggatagcagtaacgatttcagttttatgaggtaaagcg
aatg--ataaaaagcctggggggtggaacaaccttcccctattttcaa--ctttaatatt
gtagaaggccttgttattaa----------------------------------------
------------------------------------------------------------
------------------------------------------------------------
------------------------------------------------------------
------------------------------------------------------------
------------------------------------------------------------
------------------------------------------------------------
------------------------------------------------------------
------------------------------------------------------------
------------------------------------------------------------
------------------------------------------------------------
------------------------------------------------------------
------------------------------------------------------------
------------------------------------------------------------
------------------------------------------------------------
------------------------------------------------------------
------------------------------------------------------------
------------------------------------------------------------
------------------------------------------------------------
------------------------------------------------------------
--------------------ctgacaaacgatgtcaagaaataccttgagcggtgcatcg
acacaaacaaggactttaacttgaaccttggtgtgaaagctactactatcacaaatggtc
tcaaatattctttagccactggaaactggggagaacaaaagaaggctggaacatcaaaag
caggtgtctctcaagtgttgaacagatacacatatgcgtccactttgtcacatcttcggc
ggacaaacacaccgattggacgtgatggcaagcttgccaaacctcgacagctccacaaca
cccactggggtcttgtttgcccggcagaaacgcccgaaggacaggcctgcggtctggtca
agaacctgtctctgatgtgctacgtcagtgtgggaagcgaaggtggcccaatcatcgact
ttatgacccagcgaaatatggacctcctcgaggaattcgaaccaatcctgaaccccaacg
caacgaagatttttgtcaacggtgtctgggttggtgtccatagagatgcagcacagctta
ccgatactgttcgagaactacgaagaaatggtactctcgcatacgagatcagcttggttc
gcgatatccgtgatagcgagtttaggatctttaccgatgccggacgagtaatgcgacccc
tcttcgtcatcgaaaccaatccgaggagtgcgaatcgagataatctcgctctgaagaaga
cacacattgataaattgatattcgacaaggagatagatgtttccaatatgaatgatgg--
------------------------------------------------------------
------------------------------------------------------------
------------------------------------------------------------
------------------------------------------------------------
----------------------------------------------------ggatggtc
agactcgtgagcacgctcttctcgcctacactctgggtgtgagacagatcatcgtcgcta
tcaacaaaatggacacgaccaagtggtctgaggaccgttacaacgagatcatcaaggaga
cctcgaacttcatcaagaaggtcgggtataaccccaagactgtacctttcgtccccatct
ccggcttcaacggtgacaacatgattgagccgtccaccaactgcccatggtacaagggct
gggagaaggagactaagaccaagtcctctggcaagaccctacttgaggccatcgatgcta
tcgaccctcctagccgtcctaccgacaagcccctccgtctccctctccaggatgtgtaca
agatcggcggtattggcacggtccccgtcggccgtgttgagaccggtaccatcaaggctg
gtatggttgttacattcgcgcctgccaacgttaccactgaagtgaagtccgtcgagatgc
accacgagcagcttgtcgctggtcttcccggtgacaatgtcggcttcaacgtcaagaacg
tctccgtcaaggagattcgtcgtggcaatgtcgctggtgactccaagaatgacccgccca
agggagccgagtccttcaacgctcaggtcattgtcctcaaccaccctggccaggtcggtg
ctggctatgctcccgtcctcgactgtcacactgcccatatcgcctgcaagttcggcgagc
ttctcgagaagatcgaccgccgtaccggcaagtctgttgagaactcccccaagttcatca
agtccggtgatgccgct-------------------------------------------
---------------------------------------------
>Acrogenospora_aquatica_MFLUCC_20_0097
------------------------------------------------------------
------------------------------------------------------------
------------------------------------------------------------
------------------------------------------------------------
------------------------------------------------------------
------------------------------------------------------------
------------------------------------------------------------
------------------------------------------------------------
------------------------------------------------------------
------------------------------------------------------------
------------------------------------------------------------
------------------------------------------------------------
------------------------------------------------------------
------------------------------------------------------------
------------------------------------------------------------
------------------------------------------------------------
------------------------------------------------------------
------------------------------------------------------------
------------------------------------------------------------
------------------------------------------------------------
------------------------------------------------------------
------------------------------------------------------------
------------------------------------------------------------
------------------------------------------------------------
------------------------------------------------------------
------------------------------------------------------------
------------------------------------------------------------
------------------------------------------------------------
------------------------------------------------------------
------------------------------------------------------------
------------------------------------------------------------
------------------------------------------------------------
------------------------------------------------------------
------------------------------ccttactacatggataaccgtggtaattct
agagctaatacatgctaaaaaccccaacttcgggaggggtgtatttattaaataaaaaac
caatgccctccggggctctttggtgattcatagtaacttaacggatcgcatggccttgcg
ctggcgacggttcattcaaatttctgccctatcaactttcgatggtaaggtattggctta
ccatggtttcaacgggtaacggggaattagggttcgattccggagagggagcctgagaaa
cggctaccacatccaaggaaggcagcaggcgcgcaaattacccaatcccgacacggggag
gtagtgacaataaatactgatacagggctcttttgggtcttgtaatcggaatgagtacaa
tttaaaccccttaacgaggaacaattggagggcaagtctggtgccagcagccgcggtaat
tccagctccaatagcgtatattaaagttgttgcagttaaaaagctcgtagttgaaccttg
ggcctggctggccggtccgcctcaccgcgtgtactggtccggctgggcctttccttctgg
agaaccccatgccctttactgggtgtgcgggggaaccaggacttttactgtgaaaaaatt
agagtgttcaaagcaggcctttgctcgaatacgttagcatggaataatagaatagg-acg
tgcggttcta-ttttgttggtttctaggaccgccgtaatgattaataggg-atagtcggg
ggcatcagtattcaattgtcagaggtgaaattcttgg-atttattgaagactaactactg
cgaaagcatttgccaaggatgttttcattaatcagtgaacgaaagtta-ggggatcgaag
acgatcagat-accgtcgtagtcttaaccataaactatgccgactaggg-atcgggcga-
-----------------------------------------taccttgagcggtgcatcg
acacaaacaaggactttaacttgaaccttggtgtgaaagctactactatcacaaatggtc
tcaaatattctttagccactggaaactggggagaacaaaagaaggctggaacatcaaaag
caggtgtctctcaagtgttgaacagatacacatatgcgtccactttgtcacatcttcggc
ggacaaacacaccgattggacgtgatggcaagcttgccaaacctcgacagctccacaaca
cccactggggtcttgtttgcccggcagaaacgcccgaaggacaggcctgcggtctggtca
agaacctgtctctgatgtgctacgtcagtgtgggaagcgaaggtggcccaatcatcgact
ttatgacccagcgaaatatggacctcctcgaggaattcgaaccaatcctgaaccccaacg
caacgaagatttttgtcaacggtgtctgggttggtgtccatagagatgcagcacagctta
ccgatactgttcgagaactacgaagaaatggtactctcgcatacgagatcagcttggttc
gcgatatccgtgatagcgagtttaggatctttaccgatgccggacgagtaatgcgacccc
tcttcgtcatcgaaaccaatccgaggagtgcgaatcgagataatctcgttctgaaaaaga
cacacattgataaattgatattcgacaaggagatagatgtttcgaatatgaatgatgaag
accgcgaaaagactatcttcggatggagtggtttgatcaaggctggagctgttgagtacc
tggacgctgatgaggaagagcaagccatgattgtgatgactccagaagatcttgcggatc
atcagcgccttcgccaaggacagagcctcgctgaaccggatgaagatgcagatcctcaca
aacgatacaagcccaagccgaatccatctatcaagacattcacgcactgcgaaattcatc
ctagcatgctgttaggtatctgcgctggtgagttcgaggctggtatctccaaggatggcc
agactcgtgagcacgctcttctcgcctacaccctgggtgtgagacagatcatcgtcgcta
tcaacaaaatggacacgaccaagtggtctgaggaccgttacaacgagatcatcaaggaga
cctcgaacttcatcaagaaggtcgggtataaccccaagactgtacctttcgtccccatct
ccggcttcaacggtgacaacatgattgagccgtccaccaactgcccatggtacaagggct
gggagaaggagactaagaccaagtcctctggcaagaccctacttgaggccatcgatgcta
tcgaccctcctagccgtcctaccgacaagcccctccgtctccctctccaggatgtgtaca
agatcggcggtattggcacggtccccgtcggccgtgttgagaccggtaccatcaaggctg
gtatggttgttacattcgcgcctgccaacgttaccactgaagtgaagtccgtcgagatgc
accacgagcagcttgtcgctggtcttcccggtgacaatgtcggcttcaacgtcaagaacg
tctccgtcaaggagattcgtcgtggcaatgtcgctggtgactccaagaatgacccgccca
agggagccgagtccttcaacgctcaggtcattgtcctcaaccaccctggccaggtcggtg
ctggctatgctcccgtcctcgactgtcacactgcccatatcgcctgcaagttcggcgagc
ttctcgagaagatcgaccgccgtaccggcaagtctgttgagaactcccccaagttcatca
agtccggtgatgccgctattgtcaagatggttccctccaagcctatgtgtgttgaggcct
tcaccgagtacccgccgcttggtcgtttcgccgtccgtggtatgt
>Acrogenospora_bambusae_JAUCC_5526
gccctgc--------------------------ccgcatcttaaaccctctgcgagcgca
t---gatagttgcttcggcg-tgcctgg----ccctagagccagccgccggataaccta-
--aaaacacctgttt----aaaccagtgaagtcagagcttttga-----aaaatgaattc
aaaactttcaacaacggatctcttggttctcgcatcgatgaagaacgcagcgaaatgcga
taagtaatgtgaattgcagaattcagtgaatcatcgaatctttgaacgcacattgcgccc
cttggtattccgaggggcatgccttttcgagcgtcat---ttcaaccctcaagcacctgc
ttg--------------------------gtattgg-----gcctgcgtccacacggtgg
acggaccttaaa------gcgatcggcggctt--cgcggatggcttcgagcgtagtaaa-
----------------------------------------------acaattctcgcttg
ggagcttcggcgctagct---atggccatttaaccatatttaaatcacagagg-------
------------ttgacc-ggcgagtgaagcggcaacagctcaaatttaaaatctggctc
ct-ttggggcccgagttgtaatttgtagaggatgcttcggctgcggccccggtctaagtt
ccttggaacaggacgtcacagagggtgagaaccccgtatgtggccaggtgccaacgccat
gtgaagctccttcgacgagtcgagttgtttgggaatgcagctctaaatgggaggtatatt
tcttctaaggctaaataccggcgagagaccgatagcgcacaagtagagtgatcgaaagat
gaaaagcactttggaaagagagttaaaaagtacgtgaaattgttgaaagggaagcgcttg
caaccagatttggacgcagttgtttagccgggcttcctgcccggtgcactcttct-gcgc
--ccaggccagcatcggtttgggcggccagataaaggctgcgggaatgtagctccttccg
ggg-agtgttatagccc-gcggtggaatgtggccagcctagacc--gaggtccgcgctcc
ggctaggatgctggcgtaatggttgtaagcggcccgtcttgaaacacggacc-aaggagt
ataacatctatgcgag-tgtttgggtgctaaacccatg-cgcgtaatgaaagtgaacgga
ggtgggagccctcacgggcgcaccatcga-ccgatcctgatgtcttcggatggatttgag
taagagcatagctgttgtgacccgaa----------------------------------
---------------------------aaatggtgaactatgcctgaatagggtgaagcc
agaggaaactctggtggaggctcgcagcggttctgacgtgcaaatcgatcgtcaaatttg
ggtataggggcgaaaggtcagtcaatttaaacaaaaaaaaaaaacctcc---------aa
ctttgaagattaatgctaacatatt----tttacagactaatcgaaccatttagtagctg
gttcctgccgaagtttccctcaggatagcagtaacgatttcagttttatgaggtaaagcg
aatg--attagaggcctgggggttgaaacaaccttcacctattctcaaactttaaatatg
taagaagtccttgttacttagttgaacgtggacatttgaatgtaccgttactagtgggcc
atttttggtaagcagaactggcgatgcgggatgaaccgaacgcgatgttaaggtgccgga
atgcacgctcatcagacaccacaaaaggtgttagttcatctagacagcaggacggtggcc
atggaagtcggaatccgctaaggagtgtgtaacaactcacctgccgaatgaactagccct
gaaaatggatggcgctcaagcgtgctacctccttactacttggataaccgtggtaattct
agagctaatacatgctaaaaaccccgactccgggaggggtgtatttattagataaaaaac
caacgcccttctgggctccttggtgattcataataactaaacgaatcgcatggccttgcg
ccggcgatggttcattcaaatttctgccctatcaactttcgatggtaggatagtggccta
ccatggtatcaacgggtaacggggaattagggttctattccggagagggagcctgagaaa
cggctaccacatccaaggaaggcagcaggcgcgcaaattacccaatcccgacacggggag
gtagtgacaataaatactgatacagggctcttacgggtcttgtaattggaatgagtacaa
tttaaatcccttaacgaggaacaattggagggcaagtctggtgccagcagccgcggtaat
tccagctccaatagcgtatattaaagttgttgcagttaaaaagctcgtagttgaaccttg
ggcctggctggccggtccgcctcaccgcgtgcactggtccggccgggcctttccttctgg
ggatccgcatgccctttactgggtgtgtcggggaaccaggacttttactttgaaaaaatt
agagtgttcaaagcaggcctttgctcgaatacattagcatggaataatagaatagg-acg
tgcggttcta-ttttgttggtttctaggaccgccgtaatgattaataggg-atagtcggg
ggcatcagtattcaattgtcagaggtgaaattcttgg-atttattgaagactaactactg
cgaaagcatttgccaaggatgttttcattaatcagtgaacgaaagtta-ggggatcgaag
acgatcagat-accgtcgtagtcttaaccataaactatgccgactaggg-atcgggcgat
gttactattctgactcgctcctaacaaatgatgttaagaaatatctcgagcggtgcatag
acacaaacaaggatttcaacttgaatcttggcgtgaaagccactaccatcacaaatggac
tcaagtactcactggcgactggaaactggggagagcaaaagaaagccgggacgtcgaaag
ctggggtctcccaagtgttgaacagatacacatatgcgtctactttgtcgcatctccgac
ggacgaacacaccgattgggcgtgatggcaagcttgcaaaacctcgacagctccacaaca
ctcattggggccttgtttgtccggctgagacaccggaaggacaagcctgtggtctggtca
agaacctgtctctgatgtgttacgttagtgtgggaagcgagggtggcccaatcatcgact
ttatgacccagcggaatatggatcttctagaagaatttgaacccatattaaaccccaatg
cgacgaagatcttcgtcaatggtgtctgggttggtgtccacagagatgcagcacagctta
ctgacactgtacgagaactgcgaagaaatggcactcttgcttacgagattagtttggttc
gcgatattcgcgatagtgagtttaggattttcaccgacgctggacgagtaatgcgaccac
tcttcgtcatcgaaacaaacccgaggagtgcaaaccgagataacttagtcctcaagaaga
cccacattgataaacttatatacgataaagacatagatgtctcgaatatgaacgatgaag
accgagagaggactattttcgggtggagtggtttgattaaggctggagccgtcgagtacc
tcgatgctgacgaggaagagcaagccatgattgtgatgactccggaagatcttgcagacc
atcaacgtcttcgccaaggccagagcatcgttgaggcggacgaggacgcggatcctcata
aacgatttaaacctaagccaaatgcctctatcaaaaccttcacacattgcgagatccatc
ccagtatgctgttaggcatttgcgcgggtgagttcgaggctggtatctccaaggatggtc
agactcgtgagcacgcccttctcgcctacaccctcggtgtgaggcagatcatagtcgcca
tcaacaagatggacaccaccaagtggtctgaggaccgttacaacgagatcatcaaggaga
cctcgaacttcatcaagaaggtcggctacaaccccaagaccgttcctttcgtccccatct
ccggcttcaacggtgacaacatgatcgagccttccaccaactgcccgtggtacaagggct
gggagaaggagaccaagtccaaatctaccggcaagaccctgcttgaggccattgatgcca
tcgacccaccttcccgcccttctgacaagcctctccgtcttccccttcaagacgtgtaca
agatcggtggtattggcacggtccccgtcggtcgtgttgagaccggtaccatcaaggccg
gtatggtcgttacctttgcgcccgccaacgttactactgaagtgaagtccgtcgaaatgc
atcacgagcagctcgttgctggtcttcccggtgacaacgtcggcttcaacgtcaagaacg
tttctgtcaaggaaatccgtcgtggcaatgtcgcaggtgactccaagaacgacccgccca
agggcgctgaatccttcaacgctcaggttatcgtcctcaaccaccccggccaagtcggtg
ctggttacgctcctgtccttgattgccacaccgcccacatcgcatgcaagttcgccgagc
ttcttgagaagatcgaccgccgcactggcaagtctgttgagaactcccctaagttcatca
agtcgggtgatgctgccatcgtcaagatgattccgtccaagcccatgtgtgttgaggcct
tcaccgagtatccccctcttggtcgtttcgccgtccgtggtacgt
>Acrogenospora_bambusae_JAUCC_5536
gccctgc--------------------------ccgcatcttaaaccctctgcgagcgca
t---gatagttgcttcggcg-tgcctgg-----cctagagccagccgccggataaccta-
--aaaacacctgttt----aaaccagtgaagtctgagcttttga-----aaaataaattc
aaaactttcaacaacggatctcttggttctcgcatcgatgaagaacgcagcgaaatgcga
taagtaatgtgaattgcagaattcagtgaatcatcgaatctttgaacgcacattgcgccc
cttggtattccgaggggcatgccttttcgagcgtcat---ttcaaccctcaagcacctgc
ttg--------------------------gtattgg-----gcctgcgtccacacggtgg
acggaccttaaa------gcgatcggcggctt--cgcggatggcttcgagcgtagtaaa-
----------------------------------------------acaattctcgcttg
ggagcttcggcgctagct---atggccatttaaccatatttaaatcacagagg-------
------------ttgacc-ggcgagtgaagcggcaacagctcaaatttaaaatctggctc
ct-ttggggcccgagttgtaatttgtagaggatgcttcggctgcggccccggtctaagtt
ccttggaacaggacgtcacagagggtgagaaccccgtatgtggccaggtgccaacgccat
gtgaagctccttcgacgagtcgagttgtttgggaatgcagctctaaatgggaggtatatt
tcttctaaggctaaataccggcgagagaccgatagcgcacaagtagagtgatcgaaagat
gaaaagcactttggaaagagagttaaaaagtacgtgaaattgttgaaagggaagcgcttg
caaccagatttggacgcagttgtttagccgggcttcctgcccggtgcactcttct-gcgc
--ccaggccagcatcggtttgggcggccagataaaggctgcgggaatgtagctccttccg
ggg-agtgttatagccc-gcggtggaatgtggccagcctaaacc--gaggtccgcgctcc
ggctaggatgctggcgtaatggttgtaagcggcccgtcttgaaacacggacc-aaggagt
ataacatctatgcgag-tgtttgggtgctaaacccatg-cgcgtaatgaaagtgaacgga
ggtgggagccctcacgggcgcaccatcga-ccgatcctgatgtcttcggatggatttgag
taagagcatagctgttgtgacccgaa----------------------------------
---------------------------aaatggtgaactatgcctgaatagggtgaagcc
agaggaaactctggtggaggctcgcagcggttctgacgtgcaaatcgatcgtcaaatttg
ggtataggggcgaaaggtcagtcaatttaaac-----aaaaaaacctcc---------aa
ctttgaagattaatgctaacatatt----tttacagactaatcgaaccatttagtagctg
gttcctgccgaagtttccctcaggatagcagtaacgatttcagttttatgaggtaaagcg
aatg--attagaggcctgggggttgaaacaaccttcacctattctcaaactttaaatatg
taagaagtccttgttacttagttgaacgtggacatttgaatgtaccgttactagtgggcc
atttttggtaagcagaactggcgatgcgggatgaaccgaacgcgatgttaaggtgccgga
atgcacgctcatcagacaccacaaaaggtgttagttcatctagacagcaggacggtggcc
atggaagtcggaatccgctaaggagtgtgtaacaactcacctgccgaatgaactagccct
gaaaatggatggcgctcaagcgtgctacctccttactacttggataaccgtggtaattct
agagctaatacatgctaaaaaccccgactccgggaggggtgtatttattagataaaaaac
caacgcccttctgggctccttggtgattcataataactaaacgaatcgcatggccttgcg
ccggcgatggttcattcaaatttctgccctatcaactttcgatggtaggatagtggccta
ccatggtatcaacgggtaacggggaattagggttctattccggagagggagcctgagaaa
cggctaccacatccaaggaaggcagcaggcgcgcaaattacccaatcccgacacggggag
gtagtgacaataaatactgatacagggctcttacgggtcttgtaattggaatgagtacaa
tttaaatcccttaacgaggaacaattggagggcaagtctggtgccagcagccgcggtaat
tccagctccaatagcgtatattaaagttgttgcagttaaaaagctcgtagttgaaccttg
ggcctggctggccggtccgcctcaccgcgtgcactggtccggccgggcctttccttctgg
ggatccgcatgccctttactgggtgtgtcggggaaccaggacttttactttgaaaaaatt
agagtgttcaaagcaggcctttgctcgaatacattagcatggaataatagaatagg-acg
tgcggttcta-ttttgttggtttctaggaccgccgtaatgattaataggg-atagtcggg
ggcatcagtattcaattgtcagaggtgaaattcttgg-atttattgaagactaactactg
cgaaagcatttgccaaggatgttttcattaatcagtgaacgaaagtta-ggggatcgaag
acgatcagat-accgtcgtagtcttaaccataaactatgccgactaggg-atcgggcgat
gttactattctgactcgctcctaacaaatgatgttaagaaatatctcgagcggtgcatag
acacaaacaaggatttcaacttgaatcttggcgtgaaagccactaccatcacaaatggac
tcaagtactcactggcgactggaaactggggagagcaaaagaaagccgggacgtcgaaag
ctggggtctcccaagtgttgaacagatacacatatgcgtctactttgtcgcatctccgac
ggacgaacacaccgattgggcgtgatggcaagcttgcaaaacctcgacagctccacaaca
ctcattggggccttgtttgtccggctgagacaccggaaggacaagcctgtggtctggtca
agaacctgtctctgatgtgttacgttagtgtgggaagcgagggtggcccaatcatcgact
ttatgacccagcggaatatggatcttctagaagaatttgaacccatattaaaccccaatg
cgacgaagatcttcgtcaatggtgtctgggttggtgtccacagagatgcagcacagctta
ctgacactgtacgagaactgcgaagaaatggcactcttgcttacgagattagtttggttc
gcgatattcgcgatagtgagtttaggattttcaccgacgctggacgagtaatgcgaccac
tcttcgtcatcgaaacaaacccgaggagtgcaaaccgagataacttagtcctcaagaaga
cccacattgataaacttatatacgataaagacatagatgtctcgaatatgaacgatgaag
accgagagaggactattttcgggtggagtggtttgattaaggctggagccgtcgagtacc
tcgatgctgacgaggaagagcaagccatgattgtgatgactccggaagatcttgcagacc
atcaacgtcttcgccaaggccagagcatcgttgaggcggacgaggacgcggatcctcata
aacgatttaaacctaagccaaatgcctctatcaaaaccttcacacattgcgagatccatc
ccagtatgctgttaggcatttgcgcgggtgagttcgaggctggtatctccaaggatggtc
agactcgtgagcacgcccttctcgcctacaccctcggtgtgaggcagatcatagtcgcca
tcaacaagatggacaccaccaagtggtctgaggaccgttacaacgagatcatcaaggaga
cctcgaacttcatcaagaaggtcggctacaaccccaagaccgttcctttcgtccccatct
ccggcttcaacggtgacaacatgatcgagccttccaccaactgcccgtggtacaagggct
gggagaaggagaccaagtccaaatctaccggcaagaccctgcttgaggccattgatgcca
tcgacccaccttcccgcccttctgacaagcctctccgtcttccccttcaagacgtgtaca
agatcggtggtattggcacggtccccgtcggtcgtgttgagaccggtaccatcaaggccg
gtatggtcgttacctttgcgcccgccaacgttactactgaagtgaagtccgtcgagatgc
atcacgagcagctcgttgctggtcttcccggtgacaacgtcggcttcaacgtcaagaacg
tttctgtcaaggaaatccgtcgtggcaatgtcgcaggtgactccaagaacgacccgccca
agggcgctgaatccttcaacgctcaggttatcgtcctcaaccaccccggccaagtcggtg
ctggttacgctcctgtccttgattgccacaccgcccacatcgcatgcaagttcgccgagc
ttcttgagaagatcgaccgccgcactggcaagtctgttgagaactcccctaagttcatca
agtcgggtgatgctgccatcgtcaagatgattccgtccaagcccatgtgtgttgaggcct
tcaccgagtatccccctcttggtcgtttcgccgtccgtggtacgt
>Acrogenospora_basalicellularispora_MFLUCC_16_0992
------------------------------------------------------------
------------------------------------------------------------
------------------------------------------------------------
------------------------------------------------------------
------------------------------------------------------------
------------------------------------------------------------
------------------------------------------------------------
------------------------------------------------------------
------------------------------------------------------------
------------------------------------------------------------
-------------------ggcgagtgaagcggcaacagctcaaatttaaaatctggttc
ct-tcggggcctgagttgtaatttggagaggatgcttcggctgcgaccccggtctaagtt
ccttggaacaggacgtcacagagggtgagaaccccgtatgtggccaggtgtcaacgccat
gtgaagctccttcgacgagtcgagttgtttgggaatgcagctctaaatgggaggtatatt
tcttctaaggctaaataccggcgagagaccgatagcgcacaagtagagtgatcgaaagat
gaaaagcactttggaaagagagttaaaaagtacgtgaaattgttgaaagggaagcgcttg
caaccagatttggacgtagttgcttaacctgccctcgtggccggtgcacttttct-acgt
--ccaggccagcatcggttcgggcggccagataaagaccacgggaatgtagctcccctcg
ggg-agtgttatagccc-gcggtggaatgtggtcagcccggacc--gaggtccgcgcttc
ggctaggatgctggcgtaatggttgtaagcggcccgtcttgaaacacggacc-aaggagt
ctaacatctatgcgag-tgtttgggtgcgaaacccatg-cgcgtaatgaaagtgaacgga
ggtgggagcccttacgggcgcaccatcga-ccgatcctgatgtcttcggatggatttgag
taagagcatagctgttgggacccgaa----------------------------------
---------------------------agatggtgaactattcctgaatagggtgaagcc
agaggaaactctggtggaggctcgcagcggttctgacgtgcaaatcgatcgtcaaatttg
ggtataggggcgaa----------------------------------------------
----------------------------------agactaatcgaaccatttagtagctg
gttcctgccgaagttt-cctcaggatagcagtaacgatttcag-tttatgaggtaaa-cc
aatg--attaaag--cctgggggtgaaaca--ccttccctattctcaactttaatatgta
aaaga----ccttgttcttagttgaacggggaatttgatggaccgtactattggg-----
------------------------------------------------------------
------------------------------------------------------------
------------------------------------------------------------
------------------------------------------------------------
------------------------------------------------------------
------------------------------------------------------------
------------------------------------------------------------
------------------------------------------------------------
------------------------------------------------------------
------------------------------------------------------------
------------------------------------------------------------
------------------------------------------------------------
------------------------------------------------------------
------------------------------------------------------------
------------------------------------------------------------
------------------------------------------------------------
------------------------------------------------------------
------------------------------------------------------------
------------------------------------------------------------
------------------------------------------------------------
------------------------------------------------------------
------------------------------------------------------------
------------------------------------------------------------
------------------------------------------------------------
------------------------------------------------------------
------------------------------------------------------------
------------------------------------------------------------
------------------------------------------------------------
------------------------------------------------------------
------------------------------------------------------------
------------------------------------------------------------
------------------------------------------------------------
------------------------------------------------------------
------------------------------------------------------------
------------------------------------------------------------
------------------------------------------------------------
------------------------------------------------------------
------------------------------------------------------------
------------------------------------------------------------
------------------------------------------------------------
------------------------------------------------------------
------------------------------------------------------------
------------------------------------------------------------
------------------------------------------------------------
------------------------------------------------------------
------------------------------------------------------------
------------------------------------------------------------
------------------------------------------------------------
------------------------------------------------------------
------------------------------------------------------------
------------------------------------------------------------
---------------------------------------------
>Acrogenospora_carmichaeliana_CBS_206_36
------------------------------------------------------------
------------------------------------------------------------
------------------------------------------------------------
------------------------------------------------------------
------------------------------------------------------------
------------------------------------------------------------
------------------------------------------------------------
------------------------------------------------------------
------------------------------------------------------------
------------------------------------------------------------
-------------------ggcgagtgaagcggcaacagctcaaatttaaaatctggttc
ct-tcggggcccgagttgtaatttggagaggatgcttcggctgcgaccccggtctaagtt
ccttggaacaggacgtcacagagggtgagaaccccgtatgtggccaggtgtcaacgccat
gtgaagctccttcgacgagtcgagttgtttgggaatgcagctctaaatgggaggtatatt
tcttctaaggctaaataccggcgagagaccgatagcgcacaagtagagtgatcgaaagat
gaaaagcactttggaaagagagttaaaaagtacgtgaaattgttgaaagggaagcgcttg
caaccagatatggacgtagttacttacccgagcctcgtggtcggtgcacttttct-atgt
--ccaggccagcatcggttcgggcggccagataaagaccgcgggaatgtagctcccctcg
ggg-agtgttatagccc-gtggtggaatgtggccagcccggacc--gaggtccgcgcttc
ggctaggatgctggcataatggttgtaagcggcccgtcttgaaacacggacc-aaggagt
ctaacatctatgcgag-tgtttgggtgcgaaacccatg-cgcgtaatgaaagtgaacgga
ggtgggagcccttacgggcgcaccatcga-ccgatcctgatgtcttcggatggatttgag
taagagcatagctgttgggacccgaa----------------------------------
---------------------------agatggtgaactattcctgaatagggtgaagcc
agaggaaactctggtggaggctcgcagcggttctgacgtgcaaatcgatcgtcaaatttg
ggtataggggcgaaaggtacgtttgat------------attccccgac-gaggcgtaga
cgat------aaatgctaacatgatct--ttaacagactaatcgaaccatttagtagctg
gttcctgccgaagttt--------------------------------------------
------------------------------------------------------------
------------------------------------------------------------
------------------------------------------------------------
------------------------------------------------------------
------------------------------------------------------------
------------------------------ccttactacttggataaccgtggtaattct
agagctaatacatgctaaaaaccccgactccgggaggggtgtatttattagataaaaaac
caacgcccttcggggctccttggtgattcataataactaaacgaatcgcatggccttgcg
ccggcgatggttcattcaaatttctgccctatcaactttcgatggtaggatagtggccta
ccatggtatcaacgggtaacggggaattagggttctattccggagagggagcctgagaaa
cggctaccacatccaaggaaggcagcaggcgcgcaaattacccaatcccgacacggggag
gtagtgacaataaatactgatacagggctcttacgggtcttgtaattggaatgagtacaa
tttaaatcccttaacgaggaacaattggagggcaagtctggtgccagcagccgcggtaat
tccagctccaatagcgtatattaaagttgttgcagttaaaaagctcgtagttgaaccttg
ggcctggctggccggtccgcctcaccgcgtgcactggtccggccgggcctttccttctgg
ggatccgcatgtcctttactgggtgtgtcggggaaccaggacttttactttgaaaaaatt
agagtgttcaaagcaggcctttgctcgaatacattagcatggaataatagaatagg-acg
tgcggttcta-ttttgttggtttctaggaccgccgtaatgattaataggg-atagtcggg
ggcatcagtattcaattgtcagaggtgaaattcttgg-atttattgaagactaactactg
cgaaagcatttgccaaggatgttttcattaatcagtgaacgaaagtta-ggggatcgaag
acgatcagat-accgtcgtagtcttaaccataaactatgccgactaggg-atcgggcgat
gttactattctgactcgctc----------------------------------------
------------------------------------------------------------
------------------------------------------------------------
------------------------------------------------------------
------------------------------------------------------------
------------------------------------------------------------
------------------------------------------------------------
------------------------------------------------------------
------------------------------------------------------------
------------------------------------------------------------
------------------------------------------------------------
------------------------------------------------------------
------------------------------------------------------------
------------------------------------------------------------
------------------------------------------------------------
------------------------------------------------------------
------------------------------------------------------------
------------------------------------------------------------
------------------------------------------------------------
------------------------------------------------------------
------------------------------------------------------------
------------------------------------------------------------
------------------------------------------------------------
------------------------------------------------------------
------------------------------------------------------------
------------------------------------------------------------
------------------------------------------------------------
------------------------------------------------------------
------------------------------------------------------------
------------------------------------------------------------
------------------------------------------------------------
------------------------------------------------------------
-----------------------------------------------
>Acrogenospora_guangxiensis_ZHKUCC 24�C0794
------------------------------------------------------------
------------------------------------------------------------
------------------------------------------------------------
------------------------------------------------------------
------------------------------------------------------------
------------------------------------------------------------
------------------------------------------------------------
------------------------------------------------------------
------------------------------------------------------------
------------------------------------------------------------
-------------------ggcgagtgaagcggcaacagctcaaatttgaaatctggctc
ccgcgggagcccgaattgtaatttggagaggaagcttcggctgaggccctggtctaagtt
ccttggaacaggacgtcacagagggtgagaaccccgtatgtggtcaggcatcgacgccat
gtgaagctccttcgacgagtcgagttgtttgggaatgcagctctaaatgggaggtatatt
tcttctaaagctaaataccggcgagagaccgatagcgcacaagtagagtgatcgaaagat
gaaaagcactttggaaagagagttaaaaagtacgtgaaattgttgaaagggaagcgcttg
caaccagatatgcgcgcagttgtttagccgggcttcctgcccggtgcactctcct-gcgc
--gcatgccagcatcggtttgggcggccagataaaggctgcgggaatgtagctcctttcg
ggg-agtgttatagccc-gcggtggaatgtggccagcctagacc--gaggtccgcgcttc
ggctaggatgctggcgtaatggttttaagcggcccgtcttgaaacacggacc-aaggagt
ctaacatctatgcgag-tgtttgggcgccaaacccatg-cgcgtaatgaaagtgaacgga
ggtgggagccctcacgggcgcaccatcga-ccgatcctgatgtcttcggatggatttgag
taagagcatagctgttgggacccgaa----------------------------------
---------------------------agatggtgaactatgcctgaatagggtgaagcc
agaggaaactctggtggaggctcgcagcggttctgacgtgcaaatcgatcgtcaaatttg
ggtataggggcgaa----------------------------------------------
------------------------------------------------------------
------------------------------------------------------------
------------------------------------------------------------
------------------------------------------------------------
------------------------------------------------------------
------------------------------------------------------------
------------------------------------------------------------
------------------------------ccttactacttggataaccgtggtaattct
agagctaatacatgctaaaaaccccgacttcgggaggggtgtatttattagataaaaaac
caacgcccttcggggctccttggtgattcatgataactaaacgaatcgcatggccttgcg
ccggcgatggttcattcaaatttctgccctatcaactttcgatggtaggatagtggccta
ccatggtatcaacgggtaacggggaattagggttctattccggagagggagcctgagaaa
cggctaccacatccaaggaaggcagcaggcgcgcaaattacccaatcccgactcggggag
gtagtgacaataaatactgatacagggctcttacgggtcttgtaattggaatgagtacaa
tttaaatcccttaacgaggaacaattggagggcaagtctggtgccagcagccgcggtaat
tccagctccaatagcgtatattaaagttgttgcagttaaaaagctcgtagttgaaccttg
ggcctggctggccggtccgcctcaccgcgtgcactggtccggccgggcctttccttctgg
ggatccgcatgccctttactgggtgtgtcggggaaccaggacttttactttgaaaaaatt
agagtgttcaaagcaggccttcgctcgaatacattagcatggaataatagaatagg-acg
tgcggttcta-ttttgttggtttctaggaccgccgtaatgattaataggg-atagtcggg
ggcatcagtattcaattgtcagaggtgaaattcttgg-atttattgaagactaactactg
cgaaagcatttgccaaggatgttttcattaatcagtgaacgaaagtta-ggggatcgaag
acgatcagat-accgtcgtagtcttaaccataaactatgccgactaggg-atcgggcgat
gttactattctgactcgctcctgactaacgatgtcaagaaataccttgagaggtgcattg
acacaaacaaggatttcaatttgaatctgggcgtgaaagcgaccaccattacaaacggtc
tgaaatactctcttgccactggaaactggggagagcagaagaaagctggtacgtcgaaag
ccggcgtctcccaggtgctgaacagatacacatatgcatctaccctgtcgcatctccgac
gaacgaacacgccgattggacgggatggtaaacttgcgaagcctcgacagctccataaca
ctcattggggactggtttgtccggcagaaaccccagaaggacaagcttgcggtctggtta
agaacctgtccctgatgtgctacgtcagtgtgggaagtgagggtggtccaattatcgact
ttatgacccaacggaatatggaccttcttgaagaatttgagccaatcttaaacccgaacg
ctacgaagatcttcgtcaacggtgtctgggttggtgtccatagagatgcagctcagctta
ccgacactgtacgagaactccgcaggaatggtactcttgcctacgagatcagcttggttc
gcgatattcgcgatagcgagttcaggatcttcactgatgccggacgggtcatgcggcctc
tttttgtcatcgaaacaaacccaaggagcgcaaaccgagataatctcgtcctcaagaaga
ctcacattgataaactgatatacgacaaagacatagatgtgtcaaatatgaacgacgaag
accgagagaggaccattttcggatggagtggtttgataaaagctggcgctgtcgagtacc
tcgatgccgacgaggaagagcaggccatgattgtgatgactccagaagatctcgcggatc
accagcgccttcgtcaaggtcagagtatcgttgaggcggatgaagatgcggatcctcata
aacgattcaaacccaaaccaaaccccgctatcaagaccttcacccactgcgagattcatc
ccagtatgttgctaggtatctgcgct----------------------------------
------------------------------------------------------------
------------------------------------------------------------
------------------------------------------------------------
------------------------------------------------------------
------------------------------------------------------------
------------------------------------------------------------
------------------------------------------------------------
------------------------------------------------------------
------------------------------------------------------------
------------------------------------------------------------
------------------------------------------------------------
------------------------------------------------------------
------------------------------------------------------------
------------------------------------------------------------
---------------------------------------------
>Acrogenospora_guizhouensis_22_2022
------------------------------------------------------------
------------------------------------------------------------
------------------------------------------------------------
------------------------------------------------------------
------------------------------------------------------------
------------------------------------------------------------
------------------------------------------------------------
------------------------------------------------------------
------------------------------------------------------------
------------------------------------------------------------
-------------------ggcgagtgaagcggcaacagctcaaatttgaaatcgtgccc
ct-tcggggtacgagttgtaatttgcagaggaagcttcggctgcggccccggtctaagtt
ccttggaacaggacgtcgtagagggtgagaaccccgtatgcggctgggagccaacgccgt
gtgaagctccttcgacgagtcgagttgtttgggaatgcagctctaaatgggaggtatatt
tcttctaaggctaaataccggcgagagaccgatagcgcacaagtagagtgatcgaaagat
gaaaagcactttggaaagagagttaaaaagtacgtgaaattgttgaaagggaagcgcttg
cacccagatttggacgtagttgcttagcctggcttcctgcccggtgcactcttct-acgt
--ccaggccagcatcggtttggacggccagataaagaccgtgggaatgtagctcctcccg
ggg-agtgttatagccc-gcggtggaatgtggccagtctagacc--gaggtccgcgctcc
ggctaggatgctggcgtaatggttgtaagcggcccgtcttgaaacacggacc-aaggagt
ctaacatctatgcgag-tgtttgggtgcaaaacccatg-cgcgtaatgaaagtgaacgga
ggtgggagctctcacgggcgcaccatcga-ccgatcctgatgtcttcggatggatttgag
taagagcatacctgttgggacccgaaaggtaagagcgtacaaaacccacgctaaattata
gtgatagtcggctaacattttctctgcagatggtgaactatgcctgaatagggtgaagcc
agaggaaactctggtggaggctcgcagcggttctgacgtgcaaatcgatcgtcaaatttg
ggcataggggcgaa----------------------------------------------
----------------------------------agactaat------------------
------------------------------------------------------------
------------------------------------------------------------
------------------------------------------------------------
------------------------------------------------------------
------------------------------------------------------------
------------------------------------------------------------
------------------------------------------------------------
------------------------------------------------------------
------------------------------------------------------------
------------------------------------------------------------
------------------------------------------------------------
------------------------------------------------------------
------------------------------------------------------------
------------------------------------------------------------
------------------------------------------------------------
------------------------------------------------------------
------------------------------------------------------------
------------------------------------------------------------
------------------------------------------------------------
------------------------------------------------------------
------------------------------------------------------------
------------------------------------------------------------
--------------------ttgacaaatgatgtaaaaaaatatcttgagaggtgcattg
atacaaacaaggatttcaacctaaaccttggtgtgaaggctactacgatcacaaatggtc
tcaaatattcactggccactggaaactggggtgaacaaaagaaggctgggagttcgaaag
cgggtgtttcgcaagtattgaacagatacacgtacgcgtctaccttatcgcatcttcggc
ggacgaacactccgattgggcgtgatggcaagcttgcgaaacctagacaactgcacaaca
ctcattggggtcttgtttgcccagcagagacacctgagggacaggcctgcggtctagtca
agaatctgtccctgatgtgctacgtcagtgtgggaagcgaaggtggcccgattatcgact
tcatgacccagcgaaatatggaccttctggaagaattcgaaccaatcttaaaccccaatg
cgacgaagatttttgttaatggtgtctgggttggcgtccacagagatgcggcgcagcttg
ttgacaccgtgcgagaacttcgaagaaatggtactcttgcctatgagatcagtttggttc
gcgatattcgtgatagtgagttcaggatctttaccgacgctgggcgggtaatgcggcctc
tcttcgtcatcgaaacaaacccgaggagcgcaaatcgagataacctggtcctcaagaagg
cgcacatcgacaaattagtggatgacaaagacatagatgtctcgaatatgaacgatgaag
accgagagagaaatatttttggatggaacggtttaatcaaggctggagctgttgagtacc
tcgacgccgacgaggaagagcaagctatgattgttatgactccggaagatcttgcggatc
atcaacgtctgcgccaaggccaaagcattgttgaagcggatgaggacgcagatcctcata
gacgatttaaaccaaaaccaaaccctttcatcaagacctacacacattccgaaattcatc
ccagtatgctgttggg----------ggtgagttcgaagctggtatctccaaggatggtc
agactcgtgagcacgctctgctcgcctacactctcggtgtgcggcagctcattgtcgcca
tcaacaagatggataccaccaagtggtctgaggaccgttacaatgagatcatcaaggaga
cctcgaacttcatcaagaaggtcggctacaaccccaagaccgttcccttcgtccccatct
caggcttcaacggagacaatatgattgatgcctccaccaactgcccctggtacaagggct
gggagaaggagaccaagaccaaggcctccggtaagactctgcttgaggctattgatgcca
tcgaccctccgtctcgtccatccgacaagcctctccgtcttccccttcaggatgtgtaca
agatcggcggtattggcacggtccctgtcggccgtgtcgagactggtaccatcaaggccg
gcatggtcgttaccttcgcgcctgccaacgttaccactgaagtcaagtccgtcgaaatgc
accacgagcagcttgtcgctggtcttcccggtgacaacgtcggcttcaatgtcaagaacg
tctccgtaaaggagattcgtcgtggcaacgttgctggtgactctaagaacgatcctccca
agggtgctgagtccttcaccgctcaggtcattgtcctcaaccaccccggccaggtcggtg
ctggttatgctcccgtcctcgactgccataccgcccatatcgcctgcaagtttgccgaac
ttctcgagaagatcgaccgccgcactggcaagtcggttgagaacgctcctaagttcatca
aatctggtgatgccgctatcgtcaagatgattccgtctaagcctatgtgtgttgaggctt
tcactgaatatcctcctcttggccgtttcgccgttcgtggtatgt
>Acrogenospora_guttulatispora_MFLUCC_17_1674
------------------------------------------------------------
------------------------------------------------------------
------------------------------------------------------------
------------------------------------------------------------
------------------------------------------------------------
------------------------------------------------------------
------------------------------------------------------------
------------------------------------------------------------
------------------------------------------------------------
------------------------------------------------------------
-------------------ggcgagtgaagcggcaacagctcaaatttgaaatccggctc
cc-tcggggcccgagttgtaatttggagaggatgcttcggctgcgaccccggtctaagtt
ccttggaacaggacgtcacagagggtgagaaccccgtatgtggccaggtgtcaacgccat
gtgaagctccttcgacgagtcgagttgtttgggaatgcagctctaaatgggaggtatatt
tcttctaaggctaaataccggcgagagaccgatagcgcacaagtagagtgatcgaaagat
gaaaagcactttggaaagagagttaaaaagtacgtgaaattgttgaaagggaagcgcttg
caaccagatttggacgtagttgcttagccgggcctcatggccggcgcactcttct-acgt
--ccaggccagcatcggttcgggcggccagataaaggccgtgggaatgtagctcccctcg
ggg-agtgttatagccc-acggtggaatgtggccagcccggacc--gaggtccgcgcttc
ggctaggatgctggcgtaatggttgtaagcggcccgtcttgaaacacggacc-aaggagt
ctaacatctatgcgag-tgtttgggtgcgaaacccatg-cgcgtaatgaaagtgaacgga
ggtgggagcccttacgggcgcaccatcga-ccgatcctgatgtcttcggatggatttgag
taagagcatagctgttgggacccgaa----------------------------------
---------------------------agatggtgaactattcctgaatagggtgaagcc
agaggaaactctggtggaggctcgcagcggttctgacgtgcaaatcgatcgtcaaatttg
ggtataggggcgaaaggtacgtttgatcgaga-----aatcccccctcc-ggggcgtaaa
cggtggatggaaatgctaacatgctctt-ctttccgactaatcgaaccatttagtagctg
gttcctgccgaa-tttccctcaggatagcag-aacgatttcag-tttatgaggtaag--c
aatg--attaaaggctgggggtggaacaccttccctatctcaactttaattgtaaa----
------------------------------------------------------------
------------------------------------------------------------
------------------------------------------------------------
------------------------------------------------------agcctt
g-----------------------------------------------------------
------------------------------------------------------------
------------------------------------------------------------
------------------------------------------------------------
------------------------------------------------------------
------------------------------------------------------------
------------------------------------------------------------
------------------------------------------------------------
------------------------------------------------------------
------------------------------------------------------------
------------------------------------------------------------
------------------------------------------------------------
------------------------------------------------------------
------------------------------------------------------------
------------------------------------------------------------
------------------------------------------------------------
--------------------ctgacaaacgatgtcaagaaataccttgagcggtgcatcg
acacaaacaaggactttaacttgaaccttggtgtgaaagccactactatcacaaatggtc
tcaaatattctttagccactggaaactggggagaacaaaagaaggctggaacatcaaaag
caggtgtctcccaagtgttgaacagatacacgtatgcgtccactttgtcacatcttcggc
ggacaaacacaccgattggacgtgatggtaagcttgccaaacctcgacagctccacaaca
cccattggggtcttgtttgcccggcagaaacgcccgaaggacaggcctgcggtctggtca
agaacctgtctctgatgtgctacgtcagtgtgggaagcgaaggtggcccaatcatcgact
ttatgacccagcgaaatatggacctccttgaggaatttgaaccaatcctgaaccccaacg
caacgaagatttttgtcaacggtgtctgggttggtgtccatagagacgcagcacagctta
ccgatactgttcgagaactacgaagaaatggtactctcgcatatgagatcagcttggttc
gtgatatccgtgatagcgagtttaggatctttaccgatgccggacgagtaatgcgacccc
tcttcgtcatcgaaaccaatccgaggagtgcgaatcgagataatctcgttctgaaaaaga
cacacattgataaattgatattcgacaaagaaatagatgtttcgaatatgaatgatgaag
accgcgaaaagactattttcggatggagtggtttgatcaaggctggagctgttgagtacc
tggacgctgacgaggaagagcaagccatgattgtgatgactccagaggatcttgcagatc
atcagcgccttcgccaaggacagagcctggctgaaccggatgaagatgcagatcctca--
------------------------------------------------------------
------------------------------------------------------------
------------------------------------------------------------
------------------------------------------------------------
------------------------------------------------------------
------------------------------------------------------------
------------------------------------------------------------
------------------------------------------------------------
------------------------------------------------------------
------------------------------------------------------------
------------------------------------------------------------
------------------------------------------------------------
------------------------------------------------------------
------------------------------------------------------------
------------------------------------------------------------
------------------------------------------------------------
---------------------------------------------
>Acrogenospora_lignicola_JAUCC5532
gccctgc--------------------------ccgcatcttaaaccctctgcgagcgca
t---gatagttgcttcggcg-tgcctgg-----cctagagccagccgccggataaccta-
--aaaacacctgttt----aaaccagtgaagtcagagcttttga-----aaaataaattc
aaaactttcaacaacggatctcttggttctcgcatcgatgaagaacgcagcgaaatgcga
taagtaatgtgaattgcagaattcagtgaatcatcgaatctttgaacgcacattgcgccc
cttggtattccgaggggcatgccttttcgagcgtcat---ttcaaccctcaagcacctgc
ttg--------------------------gtattgg-----gcctgcgtccacacggtgg
acgggccttgaa------gcgattggcggctt--cgcagatggcttcgagcgtagtaaa-
----------------------------------------------acaattctcgcttg
ggagcttcggcgccagcta--acggccatttaaccagatttaaatcacaaagg-------
------------ttgacc-ggcgagtgaagcggcaacagctcaaatttaaaatctggctc
ct-ttggggcccgagttgtaatttgtagaggatgcttcggctgcggccccggtctaagtt
ccttggaacaggacgtcacagagggtgagaaccccgtatgtggccaggtgccaacgccat
gtgaagctccttcgacgagtcgagttgtttgggaatgcagctctaaatgggaggtatatt
tcttctaaggctaaataccggcgagagaccgatagcgcacaagtagagtgatcgaaagat
gaaaagcactttggaaagagagttaaaaagtacgtgaaattgttgaaagggaagcgcttg
caaccagatttggacgcagttgtttagccgggcttcctgcccggtgcactcttct-gcgc
--ccaggccagcatcggtttgggcggccagataaaggctgcgggaatgtagctccttccg
ggg-agtgttatagccc-gcggtggaatgtggccagcctagacc--gaggtccgcgctcc
ggctaggatgctggcgtaatggttgtaagcggcccgtcttgaaacacggacc-aaggagt
ataacatctatgcgag-tgtttgggtgctaaacccatg-cgcgtaatgaaagtgaacgga
ggtgggagccctcacgggcgcaccatcga-ccgatcctgatgtcttcggatggatttgag
taagagcatagctgttgtgacccgaa----------------------------------
---------------------------aaatggtgaactatgcctgaatagggtgaagcc
agaggaaactctggtggaggctcgcagcggttctgacgtgcaaatcgatcgtcaaatttg
ggtataggggcgaaaggtcagtcaatttaaacaaaaaaaaaaaacctcc---------aa
ctttgaagattaatgctaacatatt----tttacagactaatcgaaccatttagtagctg
gttcctgccgaagtttccctcaggatagcagtaacgatttcagttttatgaggtaaagcg
aatg--attagaggcctgggggttgaaacaaccttcacctattctcaaactttaaatatg
taagaagtccttgttacttagttgaacgtggacatttgaatgtaccgttactagtgggcc
atttttggtaagcagaactggcgatgcgggatgaaccgaacgcgatgttaaggtgccgga
atgcacgctcatcagacaccacaaaaggtgttagttcatctagacagcaggacggtggcc
atggaagtcggaatccgctaaggagtgtgtaacaactcacctgccgaatgaactagccct
gaaaatggatggcgctcaagcgtgctacctccttactacttggataaccgtggtaattct
agagctaatacatgctaaaaaccccgactccgggaggggtgtatttattagataaaaaac
caacgcccttctgggctccttggtgattcataataactaaacgaatcgcatggccttgcg
ccggcgatggttcattcaaatttctgccctatcaactttcgatggtaggatagtggccta
ccatggtatcaacgggtaacggggaattagggttctattccggagagggagcctgagaaa
cggctaccacatccaaggaaggcagcaggcgcgcaaattacccaatcccgacacggggag
gtagtgacaataaatactgatacagggctcttacgggtcttgtaattggaatgagtacaa
tttaaatcccttaacgaggaacaattggagggcaagtctggtgccagcagccgcggtaat
tccagctccaatagcgtatattaaagttgttgcagttaaaaagctcgtagttgaaccttg
ggcctggctggccggtccgcctcaccgcgtgcactggtccggccgggcctttccttctgg
ggatccgcatgccctttactgggtgtgtcggggaaccaggacttttactttgaaaaaatt
agagtgttcaaagcaggcctttgctcgaatacattagcatggaataatagaatagg-acg
tgcggttcta-ttttgttggtttctaggaccgccgtaatgattaataggg-atagtcggg
ggcatcagtattcaattgtcagaggtgaaattcttgg-atttattgaagactaactactg
cgaaagcatttgccaaggatgttttcattaatcagtgaacgaaagtta-ggggatcgaag
acgatcagat-accgtcgtagtcttaaccataaactatgccgactaggg-atcgggcgat
gttactattctgactcgctcctgacaaatgatgtaaagaaatatctcgagaggtgcatcg
acacaaacaaagacttcaacttgaacctgggcgtgaaagctactactatcaccaacggtc
tcaaatattcactggccactgggaactggggagagcaaaagaaggctgggacgtcgaaag
ctggtgtctcacaagtattgaacagatacacgtacgcgtctaccttgtcgcatctccggc
gaacgaacaccccgattggacgtgatggcaagcttgcgaaaccccgacagctccataata
ctcattggggccttgtttgtcctgcagagacacccgaaggccaggcctgcggtctagtca
agaatctatctctgatgtgctacgtcagtgtgggaagcgagggtggcccaatcatcgact
ttatgacccagcgaaatatggaccttctggaagaattcgaacccatcttaaaccccaatg
cgacgaagatctttgtcaatggtgtctgggttggtgtccacagagatgcggcacaactta
ctgacactgtacgagaactccgaagaaatggcacccttgcctacgagatcagcttggtcc
gtgatattcgtgacagcgagtttaggatctttaccgacgctggacgagttatgcgacctc
tcttcgtcatcgagacgaacccgaggagtgcaaatagagataatctagtccttaagaaaa
cccacattgacaagctgatatacgacaaagagaccgatatttcgaatatgaacgatgaag
accgagaaaggaacattttcggatggagcggtttgatcaaagccggagctgttgagtatc
tcgacgccgacgaggaagagcaagctatgattgtgatgactccggaagatctcgccgatc
atcaacgtcttcgccaaggccagagcattgttgaagcggacgaggacgcagatcctcata
aacgatttaaacccaaaccaaatgcctctatcaagaccttcacacattgcgagatccatc
ctagtatgctgttaggtatctgtgccggtgagttcgaggctggtatctccaaggatggtc
agactcgtgagcacgcccttctcgcctacaccctcggtgtgaggcagatcatagtcgcca
tcaacaagatggacaccaccaagtggtctgaggaccgttacaacgagatcatcaaggaga
cctcgaacttcatcaagaaggtcggctacaaccccaagaccgttcctttcgtccccatct
ccggcttcaacggtgacaacatgatcgagccatccaccaactgcccgtggtacaagggct
gggagaaggagaccaagtccaaatctaccggcaagaccctgcttgaggccattgacgcca
tcgacccaccttcccgcccttctgacaagcctctccgtcttccccttcaagacgtgtaca
agatcggtggtattggcacggtccccgtcggtcgtgttgagaccggtaccatcaaggccg
gtatggtcgttacctttgcgcccgccaacgttactactgaagtgaagtccgtcgagatgc
atcacgagcagctcgttgctggtcttcccggcgacaacgtcggcttcaacgtcaagaacg
tttccgtcaaggaaatccgtcgtggcaatgtcgcaggtgactccaagaacgacccgccca
agggcgctgaatccttcaacgctcaggttatcgtcctcaaccaccccggccaagtcggtg
ctggttacgctcctgtccttgattgccacaccgcccacatcgcatgcaagtttgccgagc
ttctcgagaagatcgaccgccgcactggcaagtctgttgagaactcccctaagttcatca
agtcgggtgatgctgccatcgtcaagatgattccgtccaagcccatgtgtgttgaggcct
tcaccgagtatccccctcttggtcgtttcgccgtccgtggtacgt
>Acrogenospora_lignicola_JAUCC5534
gccctgc--------------------------ccgcatcttaaaccctctgcgagcgca
t---gatagttgcttcggcg-tgcctgg-----cctagagccagccgccggataaccta-
--aaaacacctgttt----aaaccagtgaagtcagagcttttga-----aaaataaattc
aaaactttcaacaacggatctcttggttctcgcatcgatgaagaacgcagcgaaatgcga
taagtaatgtgaattgcagaattcagtgaatcatcgaatctttgaacgcacattgcgccc
cttggtattccgaggggcatgccttttcgagcgtcat---ttcaaccctcaagcacctgc
ttg--------------------------gtattgg-----gcctgcgtccacacggtgg
acgggccttgaa------gcgattggcggctt--cgcagatggcttcgagcgtagtaaa-
----------------------------------------------acaattctcgcttg
ggagcttcggcgccagcta--acggccatttaaccagatttaaatcacaaagg-------
------------ttgacc-ggcgagtgaagcggcaacagctcaaatttaaaatctggctc
ct-ttggggcccgagttgtaatttgtagaggatgcttcggctgcggccccggtctaagtt
ccttggaacaggacgtcacagagggtgagaaccccgtatgtggccaggtgccaacgccat
gtgaagctccttcgacgagtcgagttgtttgggaatgcagctctaaatgggaggtatatt
tcttctaaggctaaataccggcgagagaccgatagcgcacaagtagagtgatcgaaagat
gaaaagcactttggaaagagagttaaaaagtacgtgaaattgttgaaagggaagcgcttg
caaccagatttggacgcagttgtttagccgggcttcctgcccggtgcactcttct-gcgc
--ccaggccagcatcggtttgggcggccagataaaggctgcgggaatgtagctccttccg
ggg-agtgttatagccc-gcggtggaatgtggccagcctagacc--gaggtccgcgctcc
ggctaggatgctggcgtaatggttgtaagcggcccgtcttgaaacacggacc-aaggagt
ataacatctatgcgag-tgtttgggtgctaaacccatg-cgcgtaatgaaagtgaacgga
ggtgggagccctcacgggcgcaccatcga-ccgatcctgatgtcttcggatggatttgag
taagagcatagctgttgtgacccgaa----------------------------------
---------------------------aaatggtgaactatgcctgaatagggtgaagcc
agaggaaactctggtggaggctcgcagcggttctgacgtgcaaatcgatcgtcaaatttg
ggtataggggcgaaaggtcagtcaatttaaacaaaaaaaaaaaacctcc---------aa
ctttgaagattaatgctaacatatt----tttacagactaatcgaaccatttagtagctg
gttcctgccgaagtttccctcaggatagcagtaacgatttcagttttatgaggtaaagcg
aatg--attagaggcctgggggttgaaacaaccttcacctattctcaaactttaaatatg
taagaagtccttgttacttagttgaacgtggacatttgaatgtaccgttactagtgggcc
atttttggtaagcagaactggcgatgcgggatgaaccgaacgcgatgttaaggtgccgga
atgcacgctcatcagacaccacaaaaggtgttagttcatctagacagcaggacggtggcc
atggaagtcggaatccgctaaggagtgtgtaacaactcacctgccgaatgaactagccct
gaaaatggatggcgctcaagcgtgctacctccttactacttggataaccgtggtaattct
agagctaatacatgctaaaaaccccgactccgggaggggtgtatttattagataaaaaac
caacgcccttctgggctccttggtgattcataataactaaacgaatcgcatggccttgcg
ccggcgatggttcattcaaatttctgccctatcaactttcgatggtaggatagtggccta
ccatggtatcaacgggtaacggggaattagggttctattccggagagggagcctgagaaa
cggctaccacatccaaggaaggcagcaggcgcgcaaattacccaatcccgacacggggag
gtagtgacaataaatactgatacagggctcttacgggtcttgtaattggaatgagtacaa
tttaaatcccttaacgaggaacaattggagggcaagtctggtgccagcagccgcggtaat
tccagctccaatagcgtatattaaagttgttgcagttaaaaagctcgtagttgaaccttg
ggcctggctggccggtccgcctcaccgcgtgcactggtccggccgggcctttccttctgg
ggatccgcatgccctttactgggtgtgtcggggaaccaggacttttactttgaaaaaatt
agagtgttcaaagcaggcctttgctcgaatacattagcatggaataatagaatagg-acg
tgcggttcta-ttttgttggtttctaggaccgccgtaatgattaataggg-atagtcggg
ggcatcagtattcaattgtcagaggtgaaattcttgg-atttattgaagactaactactg
cgaaagcatttgccaaggatgttttcattaatcagtgaacgaaagtta-ggggatcgaag
acgatcagat-accgtcgtagtcttaaccataaactatgccgactaggg-atcgggcgat
gttactattctgactcgctcctgacaaatgatgtaaagaaatatctcgagaggtgcatcg
acacaaacaaagacttcaacttgaacctgggcgtgaaagctactactatcaccaacggtc
tcaaatattcactggccactgggaactggggagagcaaaagaaggctgggacgtcgaaag
ctggtgtctcacaagtattgaacagatacacgtacgcgtctaccttgtcgcatctccggc
gaacgaacaccccgattggacgtgatggcaagcttgcgaaaccccgacagctccataata
ctcattggggccttgtttgtcctgcagagacacccgaaggccaggcctgcggtctagtca
agaatctatctctgatgtgctacgtcagtgtgggaagcgagggtggcccaatcatcgact
ttatgacccagcgaaatatggaccttctggaagaattcgaacccatcttaaaccccaatg
cgacgaagatctttgtcaatggtgtctgggttggtgtccacagagatgcggcacaactta
ctgacactgtacgagaactccgaagaaatggcacccttgcctacgagatcagcttggtcc
gtgatattcgtgacagcgagtttaggatctttaccgacgctggacgagttatgcgacctc
tcttcgtcatcgagacgaacccgaggagtgcaaatagagataatctagtccttaagaaaa
cccacattgacaagctgatatacgacaaagagaccgatatttcgaatatgaacgatgaag
accgagaaaggaacattttcggatggagcggtttgatcaaagccggagctgttgagtatc
tcgacgccgacgaggaagagcaagctatgattgtgatgactccggaagatctcgccgatc
atcaacgtcttcgccaaggccagagcattgttgaagcggacgaggacgcagatcctcata
aacgatttaaacccaaaccaaatgcctctatcaagaccttcacacattgcgagatccatc
ctagtatgctgttaggtatctgtgccggtgagttcgaggctggtatctccaaggatggtc
agactcgtgagcacgcccttctcgcctacaccctcggtgtgaggcagatcatagtcgcca
tcaacaagatggacaccaccaagtggtctgaggaccgttacaacgagatcatcaaggaga
cctcgaacttcatcaagaaggtcggctacaaccccaagaccgttcctttcgtccccatct
ccggcttcaacggtgacaacatgatcgagccatccaccaactgcccgtggtacaagggct
gggagaaggagaccaagtccaaatctaccggcaagaccctgcttgaggccattgacgcca
tcgacccaccttcccgcccttctgacaagcctctccgtcttccccttcaagacgtgtaca
agatcggtggtattggcacggtccccgtcggtcgtgttgagaccggtaccatcaaggccg
gtatggtcgttacctttgcgcccgccaacgttactactgaagtgaagtccgtcgagatgc
atcacgagcagctcgttgctggtcttcccggcgacaacgtcggcttcaacgtcaagaacg
tttccgtcaaggaaatccgtcgtggcaatgtcgcaggtgactccaagaacgacccgccca
agggcgctgaatccttcaacgctcaggttatcgtcctcaaccaccccggccaagtcggtg
ctggttacgctcctgtccttgattgccacaccgcccacatcgcatgcaagtttgccgagc
ttctcgagaagatcgaccgccgcactggcaagtctgttgagaactcccctaagttcatca
agtcgggtgatgctgccatcgtcaagatgattccgtccaagcccatgtgtgttgaggcct
tcaccgagtatccccctcttggtcgtttcgccgtccgtggtacgt
>Acrogenospora_obovoidspora_MFLUCC_18_1622
------------------------------------------------------------
------------------------------------------------------------
------------------------------------------------------------
------------------------------------------------------------
------------------------------------------------------------
------------------------------------------------------------
------------------------------------------------------------
------------------------------------------------------------
------------------------------------------------------------
------------------------------------------------------------
-------------------ggcgagtgaagcggcaacagctcaaatttaaaatctggctc
cc-tcggggcccgagttgtaatttggagaggatgcttcggctgcgaccccggtctaagtt
ccttggaacaggacgtcacagagggtgagaaccccgtatgtggccaggtgtcaacgccat
gtgaagctccttcgacgagtcgagttgtttgggaatgcagctctaaatgggaggtatatt
tcttctaaggctaaataccggcgagagaccgatagcgcacaagtagagtgatcgaaagat
gaaaagcactttggaaagagagttaaaaagtacgtgaaattgttgaaagggaagcgcttg
taaccagacatggagatagttgctaagctgagcctcgtggtcggcgcactcttctaacgt
--ccaggctagcatcggttcgggcggccagataaaggccgcgggaatgtagctcccctcg
ggg-agtgttatagccc-gcggtggaatgtggccagcccggacc--gaggtccgcgctct
ggctaggatgctggcgtaatggttataagcggcccgtcttgaaacacggacc-aaggagt
ctaacatctatgcgag-tgtttgggtgcgaaacccatg-cgcgtaatgaaagtgaacgga
ggtgggagccctcacgggcgcaccatcga-ccgatcctgatgtcttcggatggatttgag
taagagcatagctgttgggacccgaa----------------------------------
---------------------------agatggtgaactattcctgaatagggtgaagcc
agaggaaactctggtggaggctcgcagcggttctgacgtgcaaatcgatcgtcaaatttg
ggtataggggcgaaaggtacgttttaacagca-----cccccttccgat-atcgtgtagg
cgat----agaaatgctaacatgttcttctttgcagactaatcgaaccatttagtagctg
gttcctgccgaagtttccctcaggatagcagtaacgatttcagttttatgaggtaaagcg
aatg--attagaggcctgggggttgaaacaaccttcacctattctcaaactttaaatatg
taagaagtccttgttacttagttgaacgtggacatttgaatgtaccgttactagtgggcc
atttttggtaagcagaactggcgatgcgggatgaaccgaacgcgatgttaaggtgccgga
atgcacgctcatcagacaccacaaaaggtgttagttcatctagacagcaggacggtggcc
atggaagtcggaaaccgctaaggagtgtgtaacaactcacctgccgaatgaactagccct
gaaaatggatggcgctcaagcgtgttacctccttactacttggataaccgtggtaattct
agagctaatacatgctaaaaaccccgactccggaaggggtgtatttattagataaaaaac
caacgcccttcggggctccttggtgattcataataactaaacgaatcgcatggccttgcg
ccggcgatggttcattcaaatttctgccctatcaactttcgatggtaggatagtggccta
ccatggtatcaacgggtaacggggaattagggttctattccggagagggagcctgagaaa
cggctaccacatccaaggaaggcagcaggcgcgcaaattacccaatcccgacacggggag
gtagtgacaataaatactgatacagggctcttacgggtcttgtaattggaatgagtacaa
tttaaatcccttaacgaggaacaattggagggcaagtctggtgccagcagccgcggtaat
tccagctccaatagcgtatattaaagttgttgcagttaaaaagctcgtagttgaaccttg
ggcctggctggccggtccgcctcaccgcgtgcactggtccggccgggcctttccttctgg
ggatccgcatgtcctttactgggtgtgtcggggaaccaggacttttactttgaaaaaatt
agagtgttcaaagcaggcctttgctcgaatacattagcatggaataatagaatagg-acg
tgcggttcta-ttttgttggtttctaggaccgccgtaatgattaataggg-atagtcggg
ggcatcagtattcaattgtcagaggtgaaattcttgg-atttattgaagactaactactg
cgaaagcatttgccaaggatgttttcattaatcagtgaacgaaagtta-ggggatcgaag
acgatcagat-accgtcgtagtcttaaccataaactatgccgactaggg-atcgggcgat
gttactattctgactcgctcctgacaaacgatgtcaagaaataccttgagcgatgcatcg
acacaaacaaggacttcaacttgaaccttggtgtgaaagccacgactatcacaaacggtc
tcaaatattctttagccactggaaactggggagagcaaaagaaggctggaacatcaaaag
ctggtgtctcccaagtgttgaacagatacacatatgcgtctactctatcgcatcttcggc
ggacaaacacaccgattggacgtgatggcaagcttgccaaacctcgacagctccacaaca
cccactggggtcttgtttgtccggcagagacacccgaaggacaggcctgcggtctggtca
agaacctgtccctgatgtgctacgtcagtgtgggaagcgaaggtggcccaatcatcgact
ttatgacccagcgaaatatggacctcctcgaagaattcgaaccaatcttaaaccccaacg
caacgaagatttttgtcaacggtgtctgggttggtgtccacagagatgcagcacagctta
ccgacactgttcgagaactacgaagaaatggtactctcgcatatgagatcagcttggttc
gcgatattcgtgatagtgagtttaggatctttaccgatgccggacgagtaatgcgacccc
tcttcgtcatcgaaaccaatccgaggagtgcgaatagagataatctcgttctaaagaaga
cacacattgataaattgatattcgacaaagagattgatgtttcgaatatgaacgatgaag
accgcgaaaagactattttcggatggagtggtttgatcaaggctggagctgtcgagtacc
tcgacgccgatgaggaagagcaagccatgattgtgatgactccagaggatcttgcggatc
atcaacgtcttcgccaaggacagagcctcgctgaaccggatgaagatgcagatccgcata
aacggtataagcctaagcctaatccttccatcaagacattcacgcactgcgaaattcatc
ctagcatgctgttgggtatctgtgctggtgagttcgaggctggtatctccaaggatggtc
agactcgtgagcacgctcttctcgcctacactctgggtgtgaggcagatcatcgtcgcta
tcaacaagatggacaccaccaagtggtctgaggaccgttacaacgagatcatcaaggaga
catccaacttcatcaagaaggtcggatacaatcccaagactgtgcctttcgtccccatct
ccggcttcaacggtgacaacatgattgcgccatccaccaactgcccctggtacaagggct
gggagaaggagactaagaccaagtccactggcaagaccctgcttgaggccatcgatgcca
tcgaccctcctagccgtcctaccgacaagcccctccgtctcccccttcaggatgtgtaca
agatcggcggtattggcacggtccccgtcggccgtgttgagaccggtaccatcaaggctg
gtatggttgttaccttcgcgcccgccaacgttaccactgaagtgaagtccgtcgagatgc
accacgagcagcttgtcgctggtcttcccggtgacaatgtcggcttcaacgtcaagaacg
tctccgtcaaagagattcgtcgtggcaacgtcgctggtgactccaagaatgacccgccca
agggtgccgagtccttcaacgctcaggtcattgtcctcaaccaccctggtcaggtcggtg
ctggctatgcccccgtcctcgactgccacaccgcccacatcgcctgcaagttcggcgagc
ttctcgagaagatcgaccgccgtaccggcaagtctgttgagaactctcccaaattcatca
aatcgggtgatgccgctatcgtcaagatgattccctccaagcctatgtgtgttgaggctt
tcaccgagtacccgccgcttggccgcttcgccgtccgtggtatgt
>Acrogenospora_olivaceospora_MFLUCC_20_0096
------------------------------------------------------------
------------------------------------------------------------
------------------------------------------------------------
------------------------------------------------------------
------------------------------------------------------------
------------------------------------------------------------
------------------------------------------------------------
------------------------------------------------------------
------------------------------------------------------------
------------------------------------------------------------
----------------------------------------------------ctggccct
cc-acggggtccgagttgtaatttgcagaggatgcttcggctgcggccccggtctaagtt
ccttggaacaggacgtcacagagggtgagaaccccgtatgtggccaggtgccaacgccgt
gtgaagctccttcgacgagtcgagttgtttgggaatgcagctctaaatgggaggtatatt
tcttctaaggctaaataccggcgagagaccgatagcgcacaagtagagtgatcgaaagat
gaaaagcactttggaaagagagttaaaaagtacgtgaaattgttgaaagggaagcgcttg
caaccagatttggatgcggttgtttagccgggcttcctgcccggtgcactctccc-gcgt
--ccaggccagcatcggtttgggcggctagataaaggccgtgggaatgtagctcctctcg
ggg-agtgttatagccc-tcggtggaatgtagccagcctagacc--gaggtccgcgctcc
ggctaggatgctggcgtaatggttgtaagcggcccgtcttgaaacacggacc-aaggagt
ctaacatctatgcgagaggtttgggtgcgaaacccatg-cgcgtaatgaaagtgaacgga
ggtgggagcccttacgggcgcaccatcga-ccgatcctgatgtcttcggatggatttgag
taagagcatagctgttgggacccgaa----------------------------------
---------------------------agatggtgaactatgcctgaatagggtgaagcc
agaggaaactctggtggaggctcgcagcggttctgacgtgcaaatcgatcgtcaaatttg
ggtataggggcgaa----------------------------------------------
----------------------------------agactaatcgaaccatttagtagctg
gttcctgccgaagtttccctcaggatagcagtaacgatttcagttttatgaggtaaagcg
aatgtatatagaggcctgggggttgaaacaaccttcacctattctcaaactttaaatatg
taagaagtccttgttacttagttgaacgtggacatttgaatgtaccgttactagtgggcc
atttttggtaagcagaactggcgatgcgggatgaaccgaacgcgatgttaaggtgccgga
atgcacgctcatcagacaccacaaaaggtgttagttcatctagacagcaggacggtggcc
atggaagtcggaatccgctaaggagtgtgtaacaactcacctgccgaatgaactagccct
gaaaatggatggcgctcaagcgtgctacctccttactacttggataaccgtggtaattct
agagctaatacatgctaaaaaccccgactccgggaggggtgtatttattagataaaaaac
caacgccctccggggctccttggtgattcataataactaaacgaatcgcatggccttgcg
ccggcgatggttcattcaaatttctgccctatcaactttcgatggtaggatagtggccta
ccatggtatcaacgggtaacggggaattagggttctattccggagagggagcctgagaaa
cggctaccacatccaaggaaggcagcaggcgcgcaaattacccaatcccgacacggggag
gtagtgacaataaatactgatacagggctcttacgggtcttgtaattggaatgagtacaa
tttaaatcccttaacgaggaacaattggagggcaagtctggtgccagcagccgcggtaat
tccagctccaatagcgtatattaaagttgttgcagttaaaaagctcgtagttgaaccttg
ggcctggccggccggtccgcctcaccgcgtgcactggtccggccgggcctttccttctgg
ggatccgcatgccctttactggatgtgccggggaaccaggacttttactttgaaaaaatt
agagtgttcaaagcaggcctttgctcgaatacattagcatggaataatagaataggaacg
tgcggttctatttttgttggtttctaggaccgccgtaatgattaatagggaatagtcggg
ggcatcagtattcaattgtcagaggtgaaattcttgg-atttattgaagactaactactg
cgaaagcattggccaaggatgttttcattaatcagtgaacgaaagttagggggatcgaag
acgatcaaataaccgtcgtagtcttaaccataaactatgccgactagggaatcgggcgat
gttattattctgactcgctc-----------------------tctcgagaggtgtatcg
acacaaacaaggatttcaacttgaaccttggtgtgaaagccacaactatcacaaacggtc
tcaaatattcactggctactggaaactggggagagcaaaagaaggctgggacatcgaaag
ccggtgtctcacaagtattgaaccggtacacgtacgcgtctacattgtcgcatctccggc
ggacaaacacccctattggacgtgatggcaagcttgcgaaaccccgacagctccacaaca
ctcattggggtcttgtttgtccagcagagacgcccgaaggacaggcatgcggtctagtta
agaatctttctctgatgtgctacgttagtgtgggaagcgaaggtggcccaatcatcgact
ttatgacccagcgaaatatggaccttctggaggaattcgaacccatattaaaccccaatg
cgacgaagatctttgtcaacggggtctgggttggtgtccatagagatgcggcacagctta
cagacaccgtccgagaactcagaagaaatggtacccttgcctacgagattagcttggttc
gcgatattcgcgatagcgaatttaggatctttacagacgctggccgagttatgcggcctc
tcttcgtcatcgaaacaaacccaaggagcgcaaatcgagataatttagtcctcaagaaaa
cccacattgacaagctgatatacgacaaagacatagatgtttcgaatatgaacgatgaag
accgagaaaggactattttcggatggagtggattgatcaaggccggagccgttgagtatc
tcgacgccgacgaggaagagcaagctatgattgtgatgactccggaagatcttgcggatc
atcaacgtcttcgccaaggccagagcatcgttgaagcagacgatgacgcagatccccata
aacgattcaaacccaaaccaaatccctctatcaagacctt--------------------
--------------------------ggtgagttcgaggccggtatctccaaggacggtc
agactcgtgaacacgctcttctcgcctacaccctgggtgtgaagcagctcatcgtcgcca
tcaacaagatggacaccacaaagtggtccgaggaccgctacaacgagatcatcaaggaga
cctcgaacttcatcaagaaagtcggatacaaccccaagaccgttcctttcgtccccatct
ccggcttcaatggtgacaacatgatcgagccgtccaccaactgcccctggtacaagggct
gggataaggagaccaagactaagtcttccggcaagactctgcttgaggccattgactcca
ttgaccctccttctcgccctgttgacaagcccctccgtctaccccttcaggacgtgtaca
agattggtggtattggcacggtccccgtcggccgtgttgagactggtaccatcaaggctg
gtatggttgttacctttgctcccgccaatgttaccactgaagtgaagtccgtcgagatgc
atcacgagcagcttgtcgctggtcttcctggtgacaacgtcggcttcaacgtcaagaacg
tctctgtcaaggaaatccgtcgtggcaacgtcgcaggtgactccaagaacgacccaccca
agggtgctgagtcattcaacgctcaggtcattgtcctcaaccaccccggccaggttggtg
ctggttatgctcccgtccttgactgccataccgcccacatcgcttgcaagtttgccgagc
ttcttgagaagatcgaccgccgcactggcaagtctgttgagaactctcctaagttcatca
aatcgggtgacgctgctattgtcaagatgattccgtccaagcctatgtgcgttgaggctt
ttacccagtatcctccacttggccgtttcgccgtccgtggtacgt
>Acrogenospora_sphaerocephala_MFLUCC_16_0179
cgtgctt--------------------------ccgtatcttgagccctatgcgagacta
cttcacagtttgctttggtg-tc-ccggctc-ttcccgggccgggcgccagaggccattt
cgaaaacactcccttttacaaacccgtggcgtccgagctattttgatataatggaatttt
aaaactttcaacaacggatctcttggttctcgcatcgatgaagaacgcagcgaaatgcga
taagtaatgtgaattgcagaattcagtgaatcatcgaatctttgaacgcatattgcgccc
tttggtattccgaggggcatgccttttcgagcgtcag---aaataaaaagccaggttgcc
ttg--------------------------gtgttgg-----gcctgcgt-cgcatagttg
acgcgccttaaa------gtgattcggcggct--ccgtgcgagcctcgagcgtagtataa
a----------------------------------------attcaaaacacagcgctcg
tgggc-gacgtgcgggct---tgagccttgcgaacaaaaaccccatcgtaaaga------
------------ttgacc-ggcgagtgaagcggcaacagctcaaatttaaaatcgtgccc
ct-tcgggatacgagttgtaatttgcagaggatgcttcggctgcggccccggtctaagtt
ccttggaacaggacgtcgtagagggtgagaaccccgtatgcggctgggcgccaacgccat
gtgaagctccttcgacgagtcgagttgtttgggaatgcagctctaaatgggaggtatatt
tcttctaaggctaaataccggcgagagaccgatagcgcacaagtagagtgatcgaaagat
gaaaagcactttggaaagagagttaaaaagtacgtgaaattgttgaaagggaagcgcttg
caaccagatttggacgtagttgcttagccgggcttcctgcccggtgcactcttct-gctt
--tcaggccagcatcggtttggacggccagataaagaccgtgggaatgtagctcctcccg
ggg-agtgttatagccc-acggtggaatgtggccagtctagacc--gaggtccgcgcttc
ggctaggatgctggcgtaatggttgtaagcggcccgtcttgaaacacggacc-aaggagt
ctaacatctatgcgag-tgtttgggtgcaaaacccatg-cgcgtaatgaaagtgaacgga
ggtgggagctctcacgggcgcaccatcga-ccgatcctgatgtcttcggatggatttgag
taagagcatacctgttgggacccgaa----------------------------------
---------------------------agatggtgaactatgcctgaatagggtgaagcc
agaggaaactctggtggaggctcgcagcggttctgacgtgcaaatcgatcgtcaaatttg
ggcataggggcgaa----------------------------------------------
----------------------------------agactaa-------------------
------------------------------------------------------------
------------------------------------------------------------
------------------------------------------------------------
------------------------------------------------------------
------------------------------------------------------------
------------------------------------------------------------
------------------------------------------------------------
------------------------------------------------------------
------------------------------------------------------------
------------------------------------------------------------
------------------------------------------------------------
------------------------------------------------------------
------------------------------------------------------------
------------------------------------------------------------
------------------------------------------------------------
------------------------------------------------------------
------------------------------------------------------------
------------------------------------------------------------
------------------------------------------------------------
------------------------------------------------------------
------------------------------------------------------------
------------------------------------------------------------
--------------------ttgacaaatgacgtgaaaaaatatcttgagaggtgcattg
acacgaacaaggatttcaacttaaaccttggagtgaaagctactacgatcacgaatggtc
tcaaatattcactagctactggaaactggggtgaacaaaagaaggccgggagttcgaaag
ctggtgtttcacaagtattgaacagatacacgtacgcgtctaccctatcgcatcttcggc
ggacgaatactccgattgggcgtgatggcaagcttgcgaaacctagacagctgcacaaca
ctcactggggccttgtttgcccagcggagacacctgaaggacaggcctgcggtctagtca
agaatttgtctctaatgtgctatgtcagcgtgggaagcgaaggtggcccgattatcgact
tcatgacccagcgaaatatggaccttctggaggaatttgaaccgatcttaaaccccaatg
cgacgaagatttttgtcaacggtgtctgggttggcgtccacagagacgcggcacagcttg
ttgacaccgtacgagaacttcgaagaaatggtactcttgcctatgagatcagtttggttc
gcgatattcgtgatagtgagttcaggatctttaccgacgctgggcgagtaatgcggcctc
ttttcgtcatcgaaacaaacccgaggagtgcaaatcgagataaccttgttctcaagaagg
cacacatcgacaaactagtggatgacaaagacatagatgtttcgaatatgaatgatgaag
accgagagagaaatatttttggatggaacggtttaatcaaggctggagctgttgagtatc
tcgacgccgacgaggaagagcaagctatgattgttatgactccggaagatcttgcggatc
accaacgtctgcgccagggccaaagcattgttgaagcggatgaggatgcagatcctcata
gacgatttaaaccaaaaccaaaccctttcatcaagacctacacgcattccgaaattcatc
ccagtatgctgttgggtatttgcgct----------------------------------
------------------------------------------------------------
------------------------------------------------------------
------------------------------------------------------------
------------------------------------------------------------
------------------------------------------------------------
------------------------------------------------------------
------------------------------------------------------------
------------------------------------------------------------
------------------------------------------------------------
------------------------------------------------------------
------------------------------------------------------------
------------------------------------------------------------
------------------------------------------------------------
------------------------------------------------------------
---------------------------------------------
>Acrogenospora_stellata_AMI_SPL1243
gccccgtatagcaacaagcttgctatac----gatggatctcaaaccctgtgcgagagcg
t---aactgttgcttcggcg-ta-ctgg-----cctagcgtcagccgccggatacttac-
--aaacacctgtttt----taaccagtgttgtcggagctatcg------aaaataaaatt
aaaactttcaacaacggatctcttggttctcgcatcgatgaagaacgcagcgaaatgcga
taagtaatgtgaattgcagaattcagtgaatcatcgaatctttgaacgcacattgcgccc
tttggtattccgaagggcatgccttttcgagcgtcat---taaacacaatcaagcttagc
ttg--------------------------gcatctgggcatgcgtctgtctacatggcgg
atgggccttaaa------gttatcggcggcca--cgcgagcggcttcgagcgttgtaag-
----------------------------------------------atacctcacgctta
ggagc-tcggtgctggct------------------------------------------
-------------------gccgagtgaagcggcaacagctcaaatttaaaatctggccc
ct-ttggggtccgagttgtaatttgcagaggatgcttcggctgcgaccccggtctaagtt
ccttggaacaggacgtcatagagggtgagaaccccgtatgtggccaggtgtcaacgccgt
gtgaagctccttcgacgagtcgagttgtttgggaatgcagctctaaatgggaggtatatt
tcttctaaggctaaataccagcgagagaccgatagcgcacaagtagagtgatcgaaagat
gaaaagcactttggaaagagagttaaaaagtacgtgaaattgttgaaagggaagcgcttg
caactagatttggacgtggttgtttacccgggcttcctgccctgtgcactcttcc-gcgt
--ccaggccagcatcggtttgggcggccagataaaggccgtgggaatgtagctcctcccg
ggg-agtgttatagccc-acggtggaatgtggccagcctagacc--gaggtccgcgcttc
ggctaggatgctggcgtaatggttgtaagcggcccgtcttgaaacacggacc-aaggagt
ctaacatctatgcgag-tgtttgggtgcgaaacccatg-cgcgtaatgaaagtgaacgga
ggtgggagcccttacgggcgcaccatcga-ccgatcctgatgtcttcggatggatttgag
taagagcatagctgttgggacccgaa----------------------------------
---------------------------agatggtgaactattcccgaatagggtgaagcc
agaggaaactctggtggaggctcgcagcggttctgacgtgcaaatcgatcgtcaaattta
ggaataggggcgaa----------------------------------------------
----------------------------------aggtcagtcaa---ttttaacaaata
aaccacagcgaag-----------------------------------------------
------------------------------------------------------------
------------------------------------------------------------
------------------------------------------------------------
------------------------------------------------------------
------------------------------------------------------------
------------------------------------------------------------
------------------------------------------------------------
------------------------------------------------------------
------------------------------------------------------------
------------------------------------------------------------
------------------------------------------------------------
------------------------------------------------------------
------------------------------------------------------------
------------------------------------------------------------
------------------------------------------------------------
------------------------------------------------------------
------------------------------------------------------------
------------------------------------------------------------
------------------------------------------------------------
------------------------------------------------------------
------------------------------------------------------------
------------------------------------------------------------
------------------------------------------------------------
------------------------------------------------------------
------------------------------------------------------------
------------------------------------------------------------
------------------------------------------------------------
------------------------------------------------------------
------------------------------------------------------------
------------------------------------------------------------
------------------------------------------------------------
------------------------------------------------------------
------------------------------------------------------------
------------------------------------------------------------
------------------------------------------------------------
------------------------------------------------------------
------------------------------------------------------------
------------------------------------------------------------
------------------------------------------------------------
------------------------------------------------------------
------------------------------------------------------------
------------------------------------------------------------
------------------------------------------------------------
------------------------------------------------------------
------------------------------------------------------------
------------------------------------------------------------
------------------------------------------------------------
------------------------------------------------------------
------------------------------------------------------------
------------------------------------------------------------
------------------------------------------------------------
------------------------------------------------------------
------------------------------------------------------------
---------------------------------------------
>Acrogenospora_submersa_MFLUCC_18_1324
------------------------------------------------------------
------------------------------------------------------------
------------------------------------------------------------
------------------------------------------------------------
------------------------------------------------------------
------------------------------------------------------------
------------------------------------------------------------
------------------------------------------------------------
------------------------------------------------------------
------------------------------------------------------------
-------------------ggcgagtgaagcggcaatagctcaaatttgaaatccggccc
cc-tcagggcccgagttgtaatttggagaggatgcttcggctgcgaccccggtctaagtt
ccttggaacaggacgtcacagagggtgagaaccccgtatgtggccaggtgtcaacgccat
gtgaagctccttcgacgagtcgagttgtttgggaatgcagctctaaatgggaggtatatt
tcttctaaggctaaataccggcgagagaccgatagcgcacaagtagagtgatcgaaagat
gaaaagcactttggaaagagagttaaaaagtacgtgaaattgttgaaagggaagcgcttg
caaccagatttggacgtagttgcttagccgggcctcatggccggcgcactcttct-acgt
--ccaggccagcatcggttcgggcggccagataaaggctgtgggaatgtagctcccctcg
ggg-agtgttatagccc-acggtggaatgtggccagcccggacc--gaggtccgcgcttc
ggctaggatgctggcgtaatggttgtaagcggcccgtcttgaaacacggacc-aaggagt
ctaacatctatgcgag-tgtttgggtgcgaaacccatg-cgcgtaatgaaagtgaacgga
ggtgggagcccttacgggcgcaccatcga-ccgatcctgatgtcttcggatggatttgag
taagagcatagctgttgggacccgaa----------------------------------
---------------------------agatggtgaactattcctgaatagggtgaagcc
agaggaaactctggtggaggctcgcagcggttctgacgtgcaaatcgatcgtcaaatttg
ggtataggggcgaa----------------------------------------------
----------------------------------agactaatcgaaccatttagtagctg
gttcctgccgaagtttccctcaggatagcagtaacgatttcagttttatgaggtaaagcg
aatg--attagaggcctgggggttgaaacaaccttcacctattctcaaactttaaatatg
taagaagtccttgttacttagttgaacgtggacatttgaatgtaccgttactagtgggcc
atttttggtaagcagaactggcgatgcgggatgaaccgaacgcgatgttaaggtgccgga
atgcacgctcatcagacaccacaaaaggtgttagttcatctagacagcaggacggtggcc
atggaagtcggaaaccgctaaggagtgtgtaacaactcacctgccgaatgaactagccct
gaaaatggatggcgctcaagcgtgttacctccttactacttggataaccgtggtaattct
agagctaatacatgctaaaaaccccgactccgggaggggtgtatttattagataaaaaac
caacgcccttcggggctccttggtgattcataataactaaacgaatcgcatggccttgcg
ccggcgatggttcattcaaatttctgccctatcaactttcgatggtaggatagtggccta
ccatggtatcaacgggtaacggggaattagggttctattccggagagggagcctgagaaa
cggctaccacatccaaggaaggcagcaggcgcgcaaattacccaatcccgacacggggag
gtagtgacaataaatactgatacagggctcttacgggtcttgtaattggaatgagtacaa
tttaaatcccttaacgaggaacaattggagggcaagtctggtgccagcagccgcggtaat
tccagctccaatagcgtatattaaagttgttgcagttaaaaagctcgtagttgaaccttg
ggcctggctggccggtccgcctcaccgcgtgcactggtccggccgggcctttccttctgg
ggatccgcatgccctttactgggtgtgtcggggaaccaggacttttactttgaaaaaatt
agagtgttcaaagcaggcctttgctcgaatacattagcatggaataatagaatagg-acg
tgaggttcta-ttttgttggtttctaggaccgccgtaatgattaataggg-atagtcggg
ggcatcagtattcaattgtcagaggtgaaattcttgg-atttattgaagactaactactg
cgaaagcatttgccaaggatgttttcattaatcagtgaacgaaagtta-ggggatcgaag
acgatcagat-accgtcgtagtcttaaccataaactatgccgactaggg-atcgggcgat
gttactattctgactcgctcctcacaaacgatgtcaagaagtaccttgagcggtgcatcg
acacaaacaaggacttcaacttgaatcttggtgtgaaagccactactatcacaaacggtc
tcaaatattctttggccactggaaactggggagaacaaaagaaggctggaacatcaaaag
ctggtgtctcccaggtgttgaacagatacacatatgcgtctactttgtcacatctccggc
ggacaaacacaccgattggacgagatggcaagcttgccaaacctcgacagctccacaaca
cccactggggtcttgtttgcccggcagaaacacccgaaggacaggcctgcggtctggtca
agaacttgtctctgatgtgctacgtcagtgtgggaagcgaaggtggcccaatcatcgact
ttatgacccagcgaaatatggacctcctcgaggaattcgaaccaatcttgaaccccaacg
caacgaagatttttgtcaacggtgtctgggttggtgtccatagagatgcagcacagctta
ccgacactgttcgagagctacgaagaaatggtactctcgcatatgagattagcttggttc
gcgatatccgtgatagcgagtttaggatctttaccgatgccggacgagtaatgcgacccc
tcttcgtcatcgaaaccaatccgaggagtgcaaatcgagataatctcgttctaaagaaga
cacacattgataaattgatattcgacaaagagatagatgtttcgaatatgaatgatgaag
accgcgaaaagactattttcggatggagtggtttgatcaaggctggagctgttgagtacc
tggacgccgatgaggaagagcaagccatgattgtgatgactccagaagatcttgcggatc
accagcgtcttcgccaaggacagagccttgctgaaccggatgaagatgcagatcctcaca
aacgatacaagcccaggccaaatccatctatcaagacattcacgcactgcgaaattcatc
ccagcatgctgttaggtatctgcgctggtgagttcgaggctggtatctccaaggatggtc
agactcgtgagcacgctcttctcgcctacactctgggtgtcagacagatcatcgtcgcta
tcaacaaaatggacacgaccaagtggtctgaggaccgttacaatgagatcatcaaggaga
cctcgaacttcatcaagaaggtcgggtataaccccaagactgtacctttcgtccccatct
ccggcttcaacggtgacaacatgattgagccgtccaccaactgtccctggtacaagggct
gggagaaggagactaagactaagtccactggcaagaccctgcttgaggccatcgatgcca
tcgaccctcctagccgtcctaccgacaagcccctccgtctccctctccaggatgtgtaca
agatcggcggtattggcacggtccctgtcggccgtgttgagaccggtaccatcaaggctg
gtatggttgttacattcgctcccgccaacgttaccactgaagtaaagtccgtcgagatgc
accacgaacagcttactgctggtcttcctggtgacaatgtcggcttcaacgtcaagaacg
tctccgtcaaggagattcgccgtggcaatgtcgctggtgactccaagaacgacccgccga
agggagctgagtccttcaacgctcaggtcattgtcctcaaccaccctggccaggtcggtg
ctggctatgctcccgtcctcgattgccacactgcccatatcgcctgcaagttcggcgagc
ttctcgagaagatcgaccgccgtaccggcaagtctgttgagaactcccccaagttcatca
agtcgggtgatgccgccattgtcaagatggttccctccaagcctatgtgtgttgaggcct
tcaccgagtacccgccgcttggtcgtttcgccgtccgtggtatgt
>Acrogenospora_subprolata_MFLUCC_18_1314
------------------------------------------------------------
------------------------------------------------------------
------------------------------------------------------------
------------------------------------------------------------
------------------------------------------------------------
------------------------------------------------------------
------------------------------------------------------------
------------------------------------------------------------
------------------------------------------------------------
------------------------------------------------------------
-------------------ggcgagtgaagcggcaacagctcaaatttaaaatctggccc
ct-ttggagcccgagttgtaatttgtagaggatgcttcggctgcggccccggtctaagtt
ccttggaacaggacgtcacagagggtgagaaccccgtatgtggccaggtgccaacgccat
gtgaagctccttcgacgagtcgagttgtttgggaatgcagctctaaatgggaggtatatt
tcttctaaggctaaataccggcgagagaccgatagcgcacaagtagagtgatcgaaagat
gaaaagcactttggaaagagagttaaaaagtacgtgaaattgttgaaagggaagcgcttg
caaccagatttggacgcagttgtttagccgggcttcctgcccggtgcactcttct-gcgc
--ccaggccagcatcggtttgggcggccagataaaggctgtgggaatgtagctcctcccg
ggg-agtgttatagcct-gcggtggaatgtggccagcctagacc--gaggtccgcgctcc
ggctaggatgctggcgtaatggttgtaagcggcccgtcttgaaacacggacc-aaggagt
ataacatctatgcgag-tgtttgggtgctaaacccatg-cgcgtaatgaaagtgaacgga
ggtgggagccctcacgggcgcaccatcga-ccgatcctgatgtcttcggatggatttgag
taagagcatagctgttgtgacccgaa----------------------------------
---------------------------aaatggtgaactatgcctgaatagggtgaagcc
agaggaaactctggtggaggctcgcagcggttctgacgtgcaaatcgatcgtcaaatttg
ggtataggggcgaaaggttagtcaatttaaac-----aaaaaaaacccc---------aa
ctttgaagatgaatgctaacatatt----tttacagattaatcgaaccatttagtagctg
gttcctgccgaagtttccctcaggatagcagtaacgatttcagttttatgaggtaaagcg
aatg--attagaggcctgggggttgaaacaaccttcacctattctcaaactttaaatatg
taagaagtccttgttacttagttgaacgtggacatttgaatgtaccgttactagtgggcc
atttttggtaagcagaactggcgatgcgggatgaaccgaacgcgatgttaaggtgccgga
atgcacgctcatcagacaccacaaaaggtgttagttcatctagacagcaggacggtggcc
atggaagtcggaatccgctaaggagtgtgtaacaactcacctgccgaatgaactagccct
gaaaatggatggcgctcaagcgtgctacct------------------------------
------------------aaaccccgactccgggaggggtgtatttattagataaaaaac
caacgcccttctgggctccttggtgattcataataactaaacgaatcgcatggccttgcg
ccggcgatggttcattcaaatttctgccctatcaactttcgatggtaggatagtggccta
ccatggtatcaacgggtaacggggaattagggttctattccggagagggagcctgagaaa
cggctaccacatccaaggaaggcagcaggcgcgcaaattacccaatcccgacacggggag
gtagtgacaataaatactgatacagggctcttacgggtcttgtaattggaatgagtacaa
tttaaatcccttaacgaggaacaattggagggcaagtctggtgccagcagccgcggtaat
tccagctccaatagcgtatattaaagttgttgcagttaaaaagctcgtagttgaaccttg
ggcctggctggccggtccgcctcaccgcgtgcactggtccggccgggcctttccttctgg
ggatccgcatgccctttactgggtgtgtcggggaaccaggacttttactttgaaaaaatt
agagtgttcaaagcaggcctttgctcgaatacattagcatggaataatagaatagg-acg
tgcggttcta-ttttgttggtttctaggaccgccgtaatgattaataggg-atagtcggg
ggcatcagtattcaattgtcagaggtgaaattcttgg-atttattgaagactaactactg
cgaaagcatttgccaaggatgttttcattaa-----------------------------
------------------------------------------------------------
------------------------------------------------------------
------------------------------------------------------------
------------------------------------------------------------
------------------------------------------------------------
------------------------------------------------------------
------------------------------------------------------------
------------------------------------------------------------
------------------------------------------------------------
------------------------------------------------------------
------------------------------------------------------------
------------------------------------------------------------
------------------------------------------------------------
------------------------------------------------------------
------------------------------------------------------------
------------------------------------------------------------
------------------------------------------------------------
------------------------------------------------------------
------------------------------------------------------------
------------------------------------------------------------
------------------------------------------------------------
------------------------------------------------------------
------------------------------------------------------------
------------------------------------------------------------
------------------------------------------------------------
------------------------------------------------------------
------------------------------------------------------------
------------------------------------------------------------
------------------------------------------------------------
------------------------------------------------------------
------------------------------------------------------------
------------------------------------------------------------
------------------------------------------------------------
---------------------------------------------
>Acrogenospora_taiwanica_RK4843
ggcgctc--------------------------ctgtatctcaagccccctgcgagagcg
t--aacctgttgcttcggcg-cg-ctggtg--cctcatggcccgccgccagaaggtcgc-
--aaaacacgtttc-------aaccatgaagtcagagcacttt------gaatagaattt
aaaactttcaacaacggatctcttggttctcgcatcgatgaagaacgcagcgaaatgcga
taagtaatgtgaattgcagaattcagtgaatcatcgaatctttgaacgcacattgcgccc
tttggtattccgaggggcatgccttttcgagcgtcga---tagaggaaatcaagccatgc
ttg--------------------------gtgattgagt--gcccaact-tacacgggtg
ctttaaattaga-----gatgaggcggggcttagcgcgggcacggccaggtgtagtacat
g------------------------------------------tatgaacgaacgcccgg
cgagctgccttgcgtgct-tgaggccttctcggcccaataaccgcatgtcaag-------
------------ttgaaccggcgagtgaagcggcaacagctcaaatttgaaatctggccc
ccttcggcgcccgagttgtaatttggagaggatgcttcggctgcggccctggtctaagtt
ccttggaacaggacgtcacagagggtgagaaccccgtatgtggtcaggtgccaacgccgt
gtgaggctccttcgacgagtcgagttgtttgggaatgcagctctaaatgggaggtatatt
tcttctaaagctaaataccggcgagagaccgatagcgcacaagtagagtgatcgaaagat
gaaaagcactttggaaagagagtcaaaaagtacgtgaaattgttgaaagggaagcgcttg
caaccagatttgcgcgcagttgtttagccgggcttcctgcccggtgcactcttct-gcgt
--gcaggccagcatcggttcgggcggccagataaaggccgtgggaatgtagctcctctcg
ggg-agtgttatagccc-gcggtggaatgtggccagcctggacc--gaggtccgcgctcc
ggctaggatgctggcgtaatggtcgtaagcggcccgtct---------------------
------------------------------------------------------------
------------------------------------------------------------
------------------------------------------------------------
------------------------------------------------------------
------------------------------------------------------------
------------------------------------------------------------
------------------------------------------------------------
------------------------------------------------------------
------------------------------------------------------------
------------------------------------------------------------
------------------------------------------------------------
------------------------------------------------------------
------------------------------------------------------------
------------------------------------------------------------
------------------------------------------------------------
------------------------------------------------------------
------------------------------------------------------------
------------------------------------------------------------
------------------------------------------------------------
------------------------------------------------------------
------------------------------------------------------------
------------------------------------------------------------
------------------------------------------------------------
------------------------------------------------------------
------------------------------------------------------------
------------------------------------------------------------
------------------------------------------------------------
------------------------------------------------------------
------------------------------------------------------------
------------------------------------------------------------
------------------------------------------------------------
------------------------------------------------------------
------------------------------------------------------------
------------------------------------------------------------
--------------------------gagacaccagaaggacaagcttgcggtctggtta
agaacctgtccctgatgtgttacgtcagtgtgggaagtgaaggtggcccaattatcgact
ttatgacccagcgaaacatggaccttttggaagaatttgagccaatcttaaacccgaatg
ctacgaagatcttcgtcaacggtgtctgggttggtgttcacagagatgcagcgcagctta
ccgacacggtacgagaactccgaaggaatggtactcttgcctacgagattagtttggttc
gcgatattcgcgatagtgagttcaggatctttaccgatgcaggacgagtcatgcgacctc
tcttcgtcattgaaacaaacccgagaagcgcgaaccgagataatctagtcctcaagaaga
cccacattgataaactgatatacgacaaagaaatagatgtatcaaatatgaatgatgaag
accgagaaaggactattttcggatggagtggtctgataaaggctggagctgttgagtacc
ttgacgctgacgaggaagagcaagccatgattgtgatgactccagaagacctcgcggacc
atcaacgacttcgtcaaggccagagtattgtcgaggcggatgaggacgcggaccctcaca
aacgattcaagcccaaaccaaacgccgccatcaagaccttcactcactgcgagattcatc
ctagtatgttactaggtatctgcgca----------------------------------
------------------------------------------------------------
------------------------------------------------------------
------------------------------------------------------------
------------------------------------------------------------
------------------------------------------------------------
------------------------------------------------------------
------------------------------------------------------------
------------------------------------------------------------
------------------------------------------------------------
------------------------------------------------------------
------------------------------------------------------------
------------------------------------------------------------
------------------------------------------------------------
------------------------------------------------------------
---------------------------------------------
>Acrogenospora_taiwanica_RK5903
ggcgctc--------------------------ctgtatctcaagccccctgcgagagcg
t--aacctgttgcttcggcg-cg-ctggtg--cctcatggcccaccgccagaaggtcgc-
--aaaacacgtttc-------aaccatgaagtcagagcacttt------gaatagaattt
aaaactttcaacaacggatctcttggttctcgcatcgatgaagaacgcagcgaaatgcga
taagtaatgtgaattgcagaattcagtgaatcatcgaatctttgaacgcacattgcgccc
tttggtattccgaggggcatgccttttcgagcgtcga---tagaggaaatcaagccatgc
ttg--------------------------gtgattgagt--gcccaact-tacacgggtg
ctttaaattaga-----gatgatgcggggcttagcgcgggcacggccaggtgtagtacat
g------------------------------------------tatgaacgaacgcccgg
cgagctgccttgcgtgct-tgaggccttctcggcccaataaccgcatgtcaag-------
------------ttgaacc-----------------------------------------
------------------------------------------------------------
------------------------------------------------------------
------------------------------------------------------------
------------------------------------------------------------
------------------------------------------------------------
------------------------------------------------------------
------------------------------------------------------------
------------------------------------------------------------
------------------------------------------------------------
------------------------------------------------------------
------------------------------------------------------------
------------------------------------------------------------
------------------------------------------------------------
------------------------------------------------------------
------------------------------------------------------------
------------------------------------------------------------
------------------------------------------------------------
------------------------------------------------------------
------------------------------------------------------------
------------------------------------------------------------
------------------------------------------------------------
------------------------------------------------------------
------------------------------------------------------------
------------------------------------------------------------
------------------------------------------------------------
------------------------------------------------------------
------------------------------------------------------------
------------------------------------------------------------
------------------------------------------------------------
------------------------------------------------------------
------------------------------------------------------------
------------------------------------------------------------
------------------------------------------------------------
------------------------------------------------------------
------------------------------------------------------------
------------------------------------------------------------
------------------------------------------------------------
------------------------------------------------------------
------------------------------------------------------------
------------------------------------------------------------
------------------------------------------------------------
------------------------------------------------------------
------------------------------------------------------------
------------------gtccggccgagacaccagaaggacaagcttgcggtctggtta
agaacctgtccctgatgtgttacgtcagtgtgggaagtgaaggtggcccaattatcgact
ttatgacccagcgaaacatggaccttttggaagaatttgagccaatcttaaacccgaatg
ctacgaagatcttcgtcaacggtgtctgggttggtgttcacagagatgcagcgcagctta
ccgacacggtacgagaactccgaaggaatggtactcttgcctacgagattagtttggttc
gcgatattcgcgatagtgagttcaggatctttaccgatgcaggacgagtcatgcgacctc
tcttcgtcattgaaacaaacccgagaagcgcgaaccgagataatctagtcctcaagaaga
cccacattgataaactgatatacgacaaagaaatagatgtatcaaatatgaatgatgaag
accgagaaaggactattttcggatggagtggtctgataaaggctggagctgttgagtacc
ttgacgctgacgaggaagagcaagccatgattgtgatgactccagaagacctcgcggacc
atcaacgacttcgtcaaggccagagtattgtcgaggcggatgaggacgcggaccctcaca
aacgattcaagcccaaaccaaacgccgccatcaagaccttcactcactgcgagattcatc
ctagtatgttactaggtatctgcgca----------------------------------
------------------------------------------------------------
------------------------------------------------------------
------------------------------------------------------------
------------------------------------------------------------
------------------------------------------------------------
------------------------------------------------------------
------------------------------------------------------------
------------------------------------------------------------
------------------------------------------------------------
------------------------------------------------------------
------------------------------------------------------------
------------------------------------------------------------
------------------------------------------------------------
------------------------------------------------------------
---------------------------------------------
>Acrogenospora_terricola_PS3565
acgcctc--------------------------ccgtacctcaaaccccttgcaagagcg
taaaacttgttgcttcggcg-tg-ctgg-----cctcgcggccaccgccagaaggttgc-
--gaaactcgtctc-------aaccgtgaagtcagagctatactg----aaaaaatttta
aaaactttcaacaacggatctcttggttctcgcatcgatgaagaacgcagcgaaatgcga
taagtaatgtgaattgcagaattcagtgaatcatcgaatctttgaacgcacattgcgccc
tttggtattccgaggggcatgccttttcgagcgtcatgagcaacaacaatcaagcttcgc
ttg--------------------------gaattga-----gcgcacg-----gagacag
gtgcgcttcaaagcagaggtaaatggcgtggtccgtaggccggtataaggtgcggtctgt
tggccgttccggcgccggtcggctcgcgcgggatgccaggtattgtacgcagtcacctag
gcggc---ccggcgggct---agggttcttcggcccagtaactgctagtctagaacagaa
ggaagctagacgttggaccggcgagtgaagcggcaacagctcaaatttgaaatccggctc
ctgtgggagcccgagttgtaatttggagaggatgcttcggctgaggccctggtctaagtt
ccttggaacaggacgtcacagagggtgagaaccccgtatgtggtcagggatcgacgccat
gtgaagctccttcgacgagtcgagttgtttgggaatgcagctctaaatgggaggtatatt
tcttctaaagctaaataccggcgagagaccgatagcgcacaagtagagtgatcgaaagat
gaaaagcactttggaaagagagttaaaaagtacgtgaaattgttgaaagggaagcgcttg
caaccagatatgcgcgcagttgtttagccgggcttcctgcccggtgcactcttct-gcgt
--gcatgccagcatcggtttgggcggccagataaaggccgtgggaatgtagctcctctcg
ggg-agtgttatagccc-acggcggaatgtggccagcctagacc--gaggtccgcgcttc
ggctaggatgctggcgtaatggttttaagcggcccgtcttgaaacacggacc-aaggagt
ctaacatctatgcgag-tgtttgggtgcgaaacccatg-cgcgtaatgaaagtgaacgga
ggtgggagccctcacgggcgcaccatcga-ccgatcctgatgtcttcggatggatttgag
taagagcatagctgttgggacccgaa----------------------------------
---------------------------agatggtgaactatgcctgaatagggtgaagcc
agaggaaactctggtggaggctcgcagcggttctgacgtgcaaatcgatcgtcaaatttg
ggtataggggcgaa----------------------------------------------
----------------------------------agactaatcgaaccatttagtagctg
gttcctgccgaagtttccctcaggatagcagtaacgatttcagttttatgaggtaaagcg
aatg--attagaggcctgggggttgaaacaaccttcacctattctcaaactttaaatatg
taagaagtccttgttacttagttgaacgtggacattcgaatgtaccgttactagtgggcc
atttttggtaagcagaactggcgatgcgggatgaaccgaacgcgatgttaaggtgccgga
atgcacgctcatcagacaccacaaaaggtgttagttcatctagacagcaggacggtggcc
atggaagtcggaatccgctaaggagtgtgtaacaactcacctgccgaatgaactagccct
gaaaatggatggcgctcaagcgtgctacctccttactacttggataaccgtggtaattct
agagctaatacatgctaaaaaccccgacttcgggaggggtgtatttattagataaaaaac
caacgcccttcggggctccttggtgattcataataactaaacgaatcgcatggccttgcg
ccggcgatggttcattcaaatttctgccctatcaactttcgatggtaggatagtggccta
ccatggtatcaacgggtaacggggaattagggttctattccggagagggagcctgagaaa
cggctaccacatccaaggaaggcagcaggcgcgcaaattacccaatcccgactcggggag
gtagtgacaataaatactgatacagggctcttacgggtcttgtaattggaatgagtacaa
tttaaatcccttaacgaggaacaattggagggcaagtctggtgccagcagccgcggtaat
tccagctccaatagcgtatattaaagttgttgcagttaaaaagctcgtagttgaaccttg
ggcctggctggccggtccgcctcaccgcgtgcactggtccggccgggcctttccttctgg
ggatccgcatgccctttactgggtgtgtcggggaaccaggacttttactttgaaaaaatt
agagtgttcaaagcaggccttcgctcgaatacattagcatggaataatagaatagg-acg
tgcggttcta-ttttgttggtttctaggaccgccgtaatgattaataggg-atagtcggg
ggcatcagtattcaattgtcagaggtgaaattcttgg-atttattgaagactaactactg
cgaaagcatttgccaaggatgttttcattaatcagtgaacgaaagtta-ggggatcgaag
acgatcagat-accgtcgtagtcttaaccataaactatgccgtttaggg-atcgggcgat
gttactattctgactcgctc----------------------------------------
------------------------------------------------------------
------------------------------------------------------------
------------------------------------------------------------
------------------------------------------------------------
------------------------------------------------------------
------------------------------------------------------------
------------------------------------------------------------
------------------------------------------------------------
------------------------------------------------------------
------------------------------------------------------------
------------------------------------------------------------
------------------------------------------------------------
------------------------------------------------------------
------------------------------------------------------------
------------------------------------------------------------
------------------------------------------------------------
------------------------------------------------------------
------------------------------------------------------------
------------------------------------------------------------
------------------------------------------------------------
------------------------------------------------------------
------------------------------------------------------------
------------------------------------------------------------
------------------------------------------------------------
------------------------------------------------------------
------------------------------------------------------------
------------------------------------------------------------
------------------------------------------------------------
------------------------------------------------------------
------------------------------------------------------------
------------------------------------------------------------
---------------------------------------------
>Acrogenospora_terricola_PS3610
acgcctc--------------------------ccgtacctcaaaccccttgcaagagcg
taaaacttgttgctttggcg-cg-ctgg-----cctcgcggccaccgccagaaggttgc-
--gaaactcgtctc-------aaccgtgaagtcagagccataccg----aaaaaattttt
aaaactttcaacaacggatctcttggttctcgcatcgatgaagaacgcagcgaaatgcga
taagtaatgtgaattgcagaattcagtgaatcatcgaatctttgaacgcacattgcgccc
tttggtattccgaggggcatgccttttcgagcgtcatgagcaacaacaatcaagcttcgc
ttg--------------------------gaattga-----gcgcacg-----gagacag
gtgcacttcaaagcagaggtaaatggcgtggtccgtaggccggtataaggtgcggtctgt
tggccgttctggcgccggtcggctcgcgcgggatgccaggtattgtacgcagtcgcctag
gcggc---ccggcgggct---agggttcttcggcccagtaactgctagtctagaacagaa
ggaagctagacgttggacc----------gcggcaacagctcaaatttgaaatccggctc
ctgtgggagcctgagttgtaatttggagaggatgcttcggctgaggccctggtctaagtt
ccttggaacaggacgtcacagagggtgagaaccccgtatgtggtcagggatcgacgccgt
gtgaagctccttcgacgagtcgagttgtttgggaatgcagctctaaatgggaggtatatt
tcttctaaagctaaataccggcgagagaccgatagcgcacaagtagagtgatcgaaagat
gaaaagcactttggaaagagagttaaaaagtacgtgaaattgttgaaagggaagcgcttg
caaccagatatgcgcgcagttgtttagccgggcttcctgcccggtgcactcttct-gcgt
--gcatgccagcatcggtttgggcggccagataaaggccgtgggaatgtagctcctctcg
ggg-agtgttatagccc-gcggcggaatgtggccagcctagacc--gaggtccgcgcttc
ggctaggatgctggcgtaatggttttaagcggcccgtcttgaaacacggacc-aaggagt
ctaacatctatgcgag-tgtttgggtgcgaaacccatg-cgcgtaatgaaagtgaacgga
ggtgggagccctcacgggcgcaccatcga-ccgatcctgatgtcttcggatggatttgag
taagagcatagctgttgggacccgaa----------------------------------
---------------------------agatggtgaactatgcctgaatagggtgaagcc
agaggaaactctggtggaggctcgcagcggttctgacgtgcaaatcgatcgtcaaatttg
ggtataggggcgaa----------------------------------------------
----------------------------------agactaatcgaaccatttagtagctg
gttcctgccgaagtttccctcaggatagcagtaacgatttcagttttatgaggtaaagcg
aatg--attagaggcctgggggttgaaacaaccttcacctattctcaaactttaaatatg
taagaagtccttgttacttagttgaacgtggacattcgaatgtaccgttactagtgggcc
atttttggtaagcagaactggcgatgcgggatgaaccgaacgcgatgttaaggtgccgga
atgcacgctcatcagacaccacaaaaggtgttagttcatctagacagcaggacggtggcc
atggaagtcggaatccgctaaggagtgtgtaacaactcacctgccgaatgaactagccct
gaaaatggatggcgctcaagcgtgctacctccttactacttggataaccgtggtaattct
agagctaatacatgctaaaaaccccgacttcgggaggggtgtatttattagataaaaaac
caacgcccttcggggctccttggtgattcataataactaaacgaatcgcatggccttgcg
ccggcgatggttcattcaaatttctgccctatcaactttcgatggtaggatagtggccta
ccatggtatcaacgggtaacggggaattagggttctattccggagagggagcctgagaaa
cggctaccacatccaaggaaggcagcaggcgcgcaaattacccaatcccgactcggggag
gtagtgacaataaatactgatacagggctcttacgggtcttgtaattggaatgagtacaa
tttaaatcccttaacgaggaacaattggagggcaagtctggtgccagcagccgcggtaat
tccagctccaatagcgtatattaaagttgttgcagttaaaaagctcgtagttgaaccttg
ggcctggctggccggtccgcctcaccgcgtgcactggtccggccgggcctttccttctgg
ggatccgcatgccctttactgggtgtgtcggggaaccaggacttttactttgaaaaaatt
agagtgttcaaagcaggccttcgctcgaatacattagcatggaataatagaatagg-acg
tgcggttcta-ttttgttggtttctaggaccgccgtaatgattaataggg-atagtcggg
ggcatcagtattcaattgtcagaggtgaaattcttgg-atttattgaagactaactactg
cgaaagcatttgccaaggatgttttcattaatcagtgaacgaaagtga-ggggatcgaag
acgatcagat-accgtcgtagtcttaaccataaactatgccgactaggg-atcgggcgat
gttactattctgactcgctc----------------------------------------
------------------------------------------------------------
------------------------------------------------------------
------------------------------------------------------------
------------------------------------------------------------
------------------------------------------------------------
------------------------------------------------------------
------------------------------------------------------------
------------------------------------------------------------
------------------------------------------------------------
------------------------------------------------------------
------------------------------------------------------------
------------------------------------------------------------
------------------------------------------------------------
------------------------------------------------------------
------------------------------------------------------------
------------------------------------------------------------
------------------------------------------------------------
------------------------------------------------------------
------------------------------------------------------------
------------------------------------------------------------
------------------------------------------------------------
------------------------------------------------------------
------------------------------------------------------------
------------------------------------------------------------
------------------------------------------------------------
------------------------------------------------------------
------------------------------------------------------------
------------------------------------------------------------
------------------------------------------------------------
------------------------------------------------------------
------------------------------------------------------------
---------------------------------------------
>Acrogenospora_thailandica_JAUCC5530
agccctc--------------------------ctgtaccccaaaccccctgcgagagcg
t--aacttgttgcttcggcg-tg-ctggagccccttgcggcccgccgccagaaggtcac-
--aaaacacatttc-------aaccgtggagtctgagctcta-------aataaaagttt
aaaactttcaacaacggatctcttggttctcgcatcgatgaagaacgcagcgaaatgcga
taagtaatgtgaattgcagaattcagtgaatcatcgaatctttgaacgcacattgcgccc
cttggcattccgaggggcatgccttttcgagcgtcga---tagaggaaatcaagccacgc
ttg--------------------------gttattgagt--gcccaaat-tacacgggtg
ctttaaattaga-----gatgaggcggggcttagcgcaggcacggccaggtgtagtacat
-------------------------------------------cgtgaacgaacgcccgg
cgagctgccttgcgtgct-cgaggccttctcggcccaataaccgcatgtcaag-------
------------ttgaaccggcgagtgaagcggcaacagctcaaatttgaaatctggctc
cctttggggcccgagttgtaatttggagaggatgcttcggctgcggccctggtctaagtt
ccttggaacaggacgtcacagagggtgagaaccccgtatgtggtcaggtgccaacgccat
gtgaagctccttcgacgagtcgagttgtttgggaatgcagctctaaatgggaggtatatt
tcttctaaagctaaataccggcgagagaccgatagcgcacaagtagagtgatcgaaagat
gaaaagcactttggaaagagagttaaaaagtacgtgaaattgttgaaagggaagcgcttg
caaccagatttgcgcgcggttgtttagccgggcttcctgcccggtgcactcttcc-gtgc
--gcaggccagcatcggtttgggcggccagataaaggccgtgggaatgtagctcctctcg
ggg-agtgttatagcct-gcggtggaatgtggccagcctagacc--gaggtccgcgctcc
ggctaggatgctggcgtaatggttgtaagcggcccgtcttgaaacacggacc-aaggagt
ctaacatctatgcgag-tgtttgggtgcgaaacccatg-cgcgtaatgaaagtgaacgga
ggtgggagccctcacgggcgcaccatcga-ccgatcctgatgtcttcggatggatttgag
tatgagcatggctgttgggacccgaa----------------------------------
---------------------------agatagtgaactaagcctgaatagggtgaagcc
agaggaaactctggtggaggctcgcagcggttctgacgtgcaaatcgatcgtcaaatttg
ggcttaggggcgaa----------------------------------------------
----------------------------------agactaatcgaactatttagtagctg
gttcctgccgaagtttccctcaggatagcagtaacgatttcagttttatgaggtaaagcg
aatg--attagaggcctgggggttgaaacaaccttcacctattctcaaactttaaatatg
taagaagtccttgttacttagttgaacgtggacattcgaatgtaccgttactagtgggcc
atttttggtaagcagaactggcgatgcgggatgaaccgaacgcgatgttaaggtgccgga
atgcacgctcatcagacaccacaaaaggtgttagttcatctagacagcaggacggtggcc
atggaagtcggaaaccgctaaggagtgtgtaacaactcacctgccgaatgaactagccct
gaaaatggatggcgctcaagcgtgctacct------------------------------
------------------------------------------------------------
------------------------------------------------------------
------------------------------------------------------------
------------------------------------------------------------
------------------------------------------------------------
------------------------------------------------------------
------------------------------------------------------------
------------------------------------------------------------
------------------------------------------------------------
------------------------------------------------------------
------------------------------------------------------------
------------------------------------------------------------
------------------------------------------------------------
------------------------------------------------------------
------------------------------------------------------------
--------------------ctgacaaacgacgtcaagaaatatcttgagaggtgcatcg
acacaaataaggatttcaatctgaacctaggcgtgaaagcaactaccatcacaaacggcc
ttaagtattcactggccactggaaattggggagagcaaaagaaggccgggacgtcgaaag
ctggtgtctcgcaggtgttgaacagatacacctatgcatctaccttgtcgcatcttcggc
ggacgaacacaccgattggtcgtgatgggaagctcgcgaagcctcggcagctccacaata
ctcattggggtcttgtttgtccggcggagacaccggaaggacaagcttgcggtctggtta
aaaacctgtccttgatgtgttacgttagtgtgggaagtgaaggtggcccaattatcgact
ttatgacccaacgaaacatggaccttttggaagaatttgagccaatcttaaacccgaatg
ctacgaagatcttcgttaacggtgtttgggttggtgttcacagagatgcagcgcagctta
ccgacactgtacgagaactccgaaggaacggtactcttgcctacgagattagtctggttc
gcgatattcgcgatagtgagttcaggatctttaccgacgcaggacgagtcatgcgacccc
tcttcgtcattgaaacaaacccgaggagtgccaaccgagataatctggtcctcaagaaga
cgcacattgacaaactaatatacgacaaagagatagatgtatcgaatatgaatgatgaag
accgagaaaggactattttcggatggagtggtctgattaaggctggggctgttgagtacc
ttgacgccgatgaggaagagcaagccatgattgtgatgactccagaagacctcgcggacc
atcaacgtcttcgtcaaggccagagtattgttgagacggatgatgacgcagatcctcaca
aacgattcaagcccaaaccaaaccccgctattaagaccttcacccactgtgagattcatc
ctagtatgttactaggcatctgcgcaggtgagttcgaggctggtatctccaaggacggtc
agacccgtgagcacgctcttctcgcctacactctgggtgtgaggcagctcatcgtcgcta
tcaacaagatggacaccaccaagtggtccgaggaccgctacaatgagatcatcaaggaga
cgtcgaacttcattaagaaggtcggctacaacccgaagaccgttcctttcgtccccatct
ccggcttcaatggagacaatatgatcgagccgtccaccaactgcccctggtacaagggct
gggagaaggagactaagaccaagtcttctggcaagaccctcctcgaggccatcgatgcca
ttgacccccctgcccgtccttctgacaagccgctccgtcttccgctccaggatgtgtaca
agatcggtggtattggcacggtccccgtcggccgtgttgagaccggtaccatcaaggctg
gtatggttgttaccttcgctcccgccaacgttactactgaagtcaagtccgtcgagatgc
atcacgagcagctaaccgctggtcttcccggtgacaacgtcggcttcaacgtcaagaacg
tctccgtcaaggagatccgtcgtggcaacgttgctggtgattccaagaatgacccgccca
agggttgcgactctttcaccgctcaagtcatcgtcctcaaccaccctggtcaagtcggtg
ctggttacgctccggtcctcgattgccacacagcccatatcgcttgcaagtttgccgagc
ttctcgagaagatcgaccgccgcactggcaagtctgttgagaactctcccaagttcatca
agtcgggtgatgctgctattgtcaagatgattccgtccaagcctatgtgtgttgaggctt
tcacccagtatcctccgcttggtcgtttcgccgtccgtggtaagt
>Acrogenospora_thailandica_MFLUCC_17_2396
agccctc--------------------------ctgtaccccaaaccccctgcgagagcg
t--aacttgttgcttcggcg-tg-ctggagccccttgcggcccgccgccagaaggtcac-
--aaaacacatttc-------aaccgtggagtctgagctcta-------aataaaagttt
aaaactttcaacaacggatctcttggttctcgcatcgatgaagaacgcagcgaaatgcga
taagtaatgtgaattgcagaattcagtgaatcatcgaatctttgaacgcacattgcgccc
cttggcattccgaggggcatgccttttcgagcgtcga---tagaggaaatcaagccacgc
ttg--------------------------gttattgagt--gcccaaat-tacacgggtg
ctttaaattaga-----gatgaggcggggcttagcgcaggcacggccaggtgtagtacat
-------------------------------------------cgtgaacgaacgcccgg
tgagctgccttgcgtgct-cgaggccttctcggcccaataaccgcatgtcaag-------
------------ttgaaccggcgagtgaagcggcaacagctcaaatttgaaatctggctc
cctttggggcccgagttgtaatttggagaggatgcttcggctgcggccctggtctaagtt
ccttggaacaggacgtcacagagggtgagaaccccgtatgtggtcaggtgccaacgccat
gtgaagctccttcgacgagtcgagttgtttgggaatgcagctctaaatgggaggtatatt
tcttctaaagctaaataccggcgagagaccgatagcgcacaagtagagtgatcgaaagat
gaaaagcactttggaaagagagttaaaaagtacgtgaaattgttgaaagggaagcgcttg
cgaccagatttgcgcgcggttgtttagccgggcttcctgcccggtgcactcttcc-gtgc
--gcaggccagcatcggtttgggcggccagataaaggccgtgggaatgtagctcctctcg
ggg-agtgttatagccc-atggtggaatgtggccagcctagacc--gaggtccgcgctcc
ggctaggatgctggcgtaatggtcgtaagcggcccgtcttgaaacacggacc-aaggagt
ctaacatctatgcgag-tgtttgggtgcgaaacccatg-cgcgtaatgaaagtgaacgga
ggtgggagccctcgcgggcgcaccatcga-ccgatcctgatgtcttcggatggatttgag
tatgagcatggctgttgggacccgaa----------------------------------
---------------------------agatagtgaactaagcctgaatagggtgaagcc
agaggaaactctggtggaggctcgcagcggttctgacgtgcaaatcgatcgtcaaatttg
ggcttaggggcgaa----------------------------------------------
----------------------------------agact---------------------
------------------------------------------------------------
------------------------------------------------------------
------------------------------------------------------------
------------------------------------------------------------
------------------------------------------------------------
------------------------------------------------------------
------------------------------ccttactacttggataaccgtggtaattct
agagctaatacatgctaaaaaccccgacttcgggaggggtgtatttattagataaaaaac
caacgcccttcggggctccttggtgattcataataactaaacgaatcgcatggccttgcg
ccggcgatggttcattcaaatttctgccctatcaactttcgatggtaggatagtggccta
ccatggtatcaacgggtaacggggaattagggttctattccggagagggagcctgagaaa
cggctaccacatccaaggaaggcagcaggcgcgcaaattacccaatcccgacacggggag
gtagtgacaataaatactgatacagggctcttacgggtcttgtaattggaatgagtacaa
tttaaatcccttaacgaggaacaattggagggcaagtctggtgccagcagccgcggtaat
tccagctccaatagcgtatattaaagttgttgcagttaaaaagctcgtagttgaaccttg
ggcctggctggccggtccgcctcaccgcgtgcactggtccggccgggcctttccttctgg
ggatccgcatgccctttactgggtgtgtcggggaaccaggacttttactttgaaaaaatt
agagtgttcaaagcaggccttcgctcgaatacattagcatggaataatagaatagg-acg
tgcggttcta-ttttgttggtttctaggaccgccgtaatgattaataggg-atagtcggg
ggcatcagtattcaattgtcagaggtgaaattcttgg-atttattgaagactaactactg
cgaaagcatttgccaaggatgttttcattaatcagtgaacgaaagtta-ggggatcgaag
acgatcagat-accgtcgtagtcttaaccataaactatgccgactaggg-atcgggcgat
gttactattctgactcgctcctgacaaacgacgtcaagaaatatcttgagaggtgcatcg
acacaaataaggatttcaatctgaacctaggcgtgaaagcaactaccatcacaaacggcc
ttaagtattcactggccactggaaattggggagagcaaaagaaggccgggacgtcgaaag
ccggtgtctcgcaggtgttgaacagatacacctatgcatctaccttgtcgcatcttcggc
ggacgaacacaccgattggtcgtgatgggaagctcgcgaagcctcggcagctccacaata
ctcattggggtcttgtttgtccggcggagacaccggaaggacaagcttgcggtctggtta
aaaacctgtccttgatgtgttacgttagtgtgggaagtgaaggtggcccaattatcgact
ttatgacccaacgaaacatggaccttttggaagaatttgagccaatcttaaacccgaatg
ctacgaagatcttcgttaacggtgtttgggttggtgttcacagagatgcagcgcagctta
ccgacactgtacgagaactccgaaggaacggtactcttgcctacgagattagtctggttc
gcgatattcgcgatagtgagttcaggatctttaccgatgcaggacgagtcatgcgacctc
tcttcgtcattgaaacaaacccgaggagtgccaaccgagataatctggtcctcaagaaga
cgcacattgacaaactaatatacgacaaagagatagatgtatcgaatatgaatgatgaag
accgagaaaggactattttcggatggagtggtctgattaaggctggggctgttgagtacc
ttgacgccgatgaggaagagcaggccatgattgtgatgaccccagaagacctcgcggacc
atcaacgtcttcgtcaaggccagagtattgttgagacggatgatgacgcagatcctcaca
aacgattcaagcccaaaccaaaccccgctattaagaccttcacccactgtgagattcatc
ctagtatgttactaggtatctgcgca----------------------------------
------------------------------------------------------------
------------------------------------------------------------
------------------------------------------------------------
------------------------------------------------------------
------------------------------------------------------------
------------------------------------------------------------
------------------------------------------------------------
------------------------------------------------------------
------------------------------------------------------------
------------------------------------------------------------
------------------------------------------------------------
------------------------------------------------------------
------------------------------------------------------------
------------------------------------------------------------
---------------------------------------------
>Acrogenospora_verrucispora_MFLUCC_18_1617
------------------------------------------------------------
------------------------------------------------------------
------------------------------------------------------------
------------------------------------------------------------
------------------------------------------------------------
------------------------------------------------------------
------------------------------------------------------------
------------------------------------------------------------
------------------------------------------------------------
------------------------------------------------------------
-------------------ggcgagtgaagcggcaacagctcaaatttaaaatctggccc
ct-ttggggcccgagttgtaatttggagaggatgcttcggctgcgaccccggtctaagtt
ccttggaacaggacgtcacagagggtgagaaccccgtatgtggccaggtgtcaacgccat
gtgaagctccttcgacgagtcgagttgtttgggaatgcagctctaaatgggaggtatatt
tcttctaaggctaaataccggcgagagaccgatagcgcacaagtagagtgatcgaaagat
gaaaagcactttggaaagagagttaaaaagtacgtgaaattgttgaaagggaagcgcttg
caaccagatttggacgcag-tgtttagccgggcttcctgcccggtgcactcttct-gcgt
--ccaggccagcatcggtttgggcggccagataaagaccgtaggaatgtagctccttccg
ggg-agtgttatagcct-gcggtggaatgtggccagcctagacc--gaggtccgcgctcc
ggctaggatgctggcataatggttgtaagcggcccgtcttgaaacacggacc-aaggagt
ctaacatctatgcgag-tgtttgggtgcgaaacccatg-cgcgtaatgaaagtgaacgga
ggtgggagcctttaccggcgcaccatcga-ccgatcctgatgtcttcggatggatttgag
taagagcatagctgttgggacccgaa----------------------------------
---------------------------agatggtgaactatgcctgaatagggtgaagcc
agaggaaactctggtggaggctcgcagcggttctgacgtgcaaatcgatcgtcaaatttg
ggtataggggcgaa----------------------------------------------
----------------------------------agactaatcgaaccatttagtagctg
gttcctgccgaagtttccctcaggatagcagtaacgatttcagttttatgaggtaaagcg
aatg--attagaggcctgggggttgaaacaaccttcacctattctcaaactttaaatatg
taagaagtccttgttacttagttgaacgtggacatttgaatgtaccgttactagtgggcc
atttttggtaagcagaactggcgatgcgggatgaaccgaacgcgatgttaaggtgccgga
atgcacgctcatcagacaccacaaaaggtgttagttcatctagacagcaggacggtggcc
atggaagtcggaatccgctaaggagtgtgtaacaactcacctgccgaatgaactagccct
gaaaatggatggcgctcaagcgtgctacctccttactacttggataaccgtggtaattct
agagctaatacatgctaaaaaccccaactccgggaggggtgtatttattagataaaaaac
caacgcccttcggggctccttggtgattcataataactaaacgaatcgcatggccttgcg
ccggcgatggttcattcaaatttctgccctatcaactttcgatggtaggatagtggccta
ccatggtatcaacgggtaacggggaattagggttctattccggagagggagcctgagaaa
cggctaccacatccaaggaaggcagcaggcgcgcaaattacccaatcccgacacggggag
gtagtgacaataaatactgatacagggctcttacgggtcttgtaattggaatgagtacaa
tttaaatcccttaacgaggaacaattggagggcaagtctggtgccagcagccgcggtaat
tccagctccaatagcgtatattaaagttgttgcagttaaaaagctcgtagttgaaccttg
ggcctggctggccggtccgcctcaccgcgtgcactggtccggccgggcctttccttctgg
ggatccgcatgtcctttactgggtgtgtcggggaaccaggacttttactttgaaaaaatt
agagtgttcaaagcaggcctttgctcgaatacattagcatggaataatagaatagg-acg
tgcggttcta-ttttgttggtttctaggaccgccgtaatgattaataggg-atagtcggg
ggcatcagtattcaattgtcagaggtgaaattcttgg-atttattgaagactaactactg
cgaaagcatttgccaaggatgttttcattaatcagtgaacgaaagtta-ggggatcgaag
acgatcagat-accgtcgtagtcttaaccataaactatgccgactaggg-atcgggcgat
gttactattctgactcgctcttgacaaatgatgtcaagaaatatcttgagagatgcatcg
acacaaacaaggacttcaacctgaatcttggtgtgaaagccaccaccatcactaacggtc
tcaaatattcactggccaccggaaactggggagagcagaagaaggccgggacgtcaaaag
ctggcgtctcacaagtgttaaacagatatacgtacgcgtctacattgtcacatcttcggc
ggacgaacacaccgattgggcgtgatggcaagcttgcgaaacctcgacagctccacaaca
ctcactggggtcttgtttgtccggcagagacacccgaaggacaggcctgcggtctagtca
agaacctgtctctgatgtgctacgtcagtgtagggagtgaaggtggcccaatcatcgact
ttatgacccagcgaaatatggaccttctggaagaatttgaaccgatcctaaaccccaatg
caacgaagatctttgtcaacggtgtctgggttggtgttcacagagatgcagcacagctga
ctgacactgtacgagaactccgaagaaatggtacacttgcctacgagatcagcttggttc
gcgatattcgcgatagtgagttcaggatctttactgatgccgggcgagtaatgcggcctc
tcttcgtcatcgaaacaaatccgaggagtgcaaaccgagataacttagtcctcaagaaga
cacatattgacaaactgatatacgacaaggacatagatgtttcgaatatgaatgatgaag
accgagaaaggactatttttggatggagtggtttgatcaaggctggagccgttgaatacc
tcgacgccgacgaggaagagcaagccatgattgtgatgactccagaagatctcgcggatc
atcaacgtcttcgccaaggccagagcatcgttgaagcggatgaggacgcagatcctcata
aacgattcaagcccaaaccaaacccctctatcaagacctacacgcattgcgag-------
------------------------------------------------------------
------------------------------------------------------------
------------------------------------------------------------
-----aacttcatcaagaaggtcggctacaaccccaagaccgttcctttcgtccccatct
ccggcttcaatggagacaacatgatcgagccgtccaccaactgcccctggtacaagggct
gggagaaggagaccaagaccaagtctagcggcaagaccctgcttgaggccatcgacgcca
tcgaccctccttcccgtcctaccgacaagcccctccgtctcccccttcaggacgtgtaca
agatcggcggtattggcacggtccccgtcggccgtgttgagaccggtaccatcaaggctg
gtatggttgtcaccttcgctcccgccaacgttaccactgaagtgaagtccgtcgagatgc
accacgagcagcttgtcgctggtcttcccggtgacaacgtcggcttcaacgtcaagaacg
tctctgtcaaggagatccgtcgtggtaacgttgccggtgactccaagaacgacccgccca
agggtgccgagtccttcaacgcccaggtcatcgtcctcaaccaccccggccaggtcggtg
ctggttacgctcccgtcctcgactgccacactgcccacatcgcctgcaagttcgccgagc
ttctcgagaagatcgaccgccgtactggcaagtctgttgagaactcccccaagttcgtca
aatcgggtgacgctgctatcgtcaagatggttccgtccaagcccatgtgtgttgaggctt
tcactgagtaccctcctcttggtcgtttcgccgtccgtggtaagt
>Acrogenospora_yunjushanensis_JAUCC5524
ggcgctc--------------------------ctgtatctcaagccccctgcgagagcg
t--aacctgttgcttcggcg-cg-ctggtg--cctcatggcccgccgccagaaggtcgc-
--aaaacacgtttc-------aaccatgaagtcagagcacttt------gaatagaattt
aaaactttcaacaacggatctcttggttctcgcatcgatgaagaacgcagcgaaatgcga
taagtaatgtgaattgcagaattcagtgaatcatcgaatctttgaacgcacattgcgccc
tttggtattccgaggggcatgccttttcgagcgtcga---tagaggaaatcaagccatgc
ttg--------------------------gtgattgagt--gcccaact-tacacgggtg
ctttaaattaga-----gatgaggcggggcttagcgcgggcacggccaggtgtagtacat
g------------------------------------------tatgaacgaacgcccgg
cgagctgccttgcgtgct-tgaggccttctcggcccaataaccgcatgtcaag-------
------------tgaacctggcgagtgaagcggcaacagctcaaatttgaaatctggccc
cctttggcgcccgagttgtaatttggagaggatgcttcggctgcggccctggtctaagtt
ccttggaacaggacgtcacagagggtgagaaccccgtatgtggtcaggtgccaacgccgt
gtgaagctccttcgacgagtcgagttgtttgggaatgcagctctaaatgggaggtatatt
tcttctaaagctaaataccggcgagagaccgatagcgcacaagtagagtgatcgaaagat
gaaaagcactttggaaagagagtcaaaaagtacgtgaaattgttgaaagggaagcgcttg
caaccagatttgcgcgcagttgtttagccgggcttcctgcccggtgcactcttct-gcgt
--gcaggccagcatcggtttgggcggccagataaaggccgtgggaatgtagctcctctcg
ggg-agtgttatagccc-gcggtggaatgtggccagcctggacc--gaggtccgcgctcc
ggctaggatgctggcgtaatggtcgtaagcggcccgtcttgaaacacggacc-aaggagt
ctaacatctatgcgag-tgtttgggtgcgaaacccatg-cgcgtaatgaaagtgaacgga
ggtgggagccctcacgggcgcaccatcga-ccgatcctgatgtcttcggatggatttgag
tatgagcatagctgttgggacccgaa----------------------------------
---------------------------agatggtgaactaagcctgaatagggtgaagcc
agaggaaactctggtggaggctcgcagcggttctgacgtgcaaatcgatcgtcaaatttg
ggcttaggggcgaa----------------------------------------------
----------------------------------agactaatcgaaccatttagtagctg
gttcctgccgaagtttccctcaggatagcagtaacgatttcagttttatgaggtaaagcg
aatg--attagaggcctgggggttgaaacaaccttcacctattctcaaactttaaatatg
taagaagtccttgttacttagttgaacgtggacattcgaatgtaccgttactagtgggcc
atttttggtaagcagaactggcgatgcgggatgaaccgaacgcgatgttaaggtgccgga
atgcacgctcatcagacaccacaaaaggtgttagttcatctagacagcaggacggtggcc
atggaagtcggaatccgctaaggagtgtgtaacaactcacctgccgaatgaactagccct
gaaaatggatggcgctcaagcgtgctacctccttactacttggataaccgtggtaattct
agagctaatacatgctaaaaaccccgacttcgggaggggtgtatttattagataaaaaac
caacgcccttcggggctccttggtgattcataataactaaacgaatcgcatggccttgcg
ccggcgatggttcattcaaatttctgccctatcaactttcgatggtaggatagtggccta
ccatggtatcaacgggtaacggggaattagggttctattccggagagggagcctgagaaa
cggctaccacatccaaggaaggcagcaggcgcgcaaattacccaatcccgacacggggag
gtagtgacaataaatactgatacagggctcttacgggtcttgtaattggaatgagtacaa
tttaaatcccttaacgaggaacaattggagggcaagtctggtgccagcagccgcggtaat
tccagctccaatagcgtatattaaagttgttgcagttaaaaagctcgtagttgaaccttg
ggcctggctggccggtccgcctcaccgcgtgcactggtccggccgggcctttccttctgg
ggatccgcatgccctttactgggtgtgtcggggaaccaggacttttactttgaaaaaatt
agagtgttcaaagcaggccttcgctcgaatacattagcatggaataatagaatagg-acg
tgcggttcta-ttttgttggtttctaggaccgccgtaatgattaataggg-atagtcggg
ggcatcagtattcaattgtcagaggtgaaattcttgg-atttattgaagactaactactg
cgaaagcatttgccaaggatgttttcattaatcagtgaacgaaagtta-ggggatcgaag
acgatcagat-accgtcgtagtcttaaccataaactatgccgactaggg-atcgggcgat
gttactattctgactcgctcctgacaaatgacgtcaagaaatatcttgagaggtgcattg
acacaaataaggatttcaatctgaatctgggcgtgaaagcgactaccatcacaaacggcc
ttaagtattcactggccactggaaactggggagagcaaaagaaggccgggacgtcgaaag
cgggtgtctcacaggtgttgaacagatacacctatgcatctaccctgtcgcatctccggc
ggacgaacacaccgattggtcgtgacgggaagcttgcgaaacctcgacagctccacaata
ctcattggggtcttgtttgtccagcagagacaccagaaggacaagcttgcggtctggtta
agaacctgtccctgatgtgttacgtcagtgtgggaagtgaaggtggcccaattatcgact
ttatgacccagcgaaacatggaccttttggaagaatttgagccaatcttaaacccgaatg
ctacgaagatcttcgtcaacggtgtctgggttggtgttcacagagatgcagcgcagctta
ccgacactgtacgagaactccgaaggaatggtactcttgcctacgagattagtttggttc
gcgatattcgcgatagtgagttcaggatctttaccgatgcaggacgagtcatgcgacctc
tcttcgtcattgaaacaaacccgagaagcgcgaaccgagataatctagtcctcaagaaga
cccacattgataaactgatatacgacaaagaaatagatgtatcaaatatgaatgatgaag
accgagaaaggactattttcggatggagtggtctgataaaggctggagctgttgaatacc
ttgacgctgacgaggaagagcaagccatgattgtgatgactccagaagacctcgcggacc
atcaacgacttcgtcaaggccagagtattgtcgaggcggatgaggacgcggaccctcaca
aacgattcaagcccaaaccaaacgccgccatcaagaccttcacccactgcgagattcatc
ctagtatgttactaggtatctgcgcaggtgagttcgaggctggtatctctaaggacggtc
agacccgtgagcacgctcttctcgcctacactctgggtgtgaggcagctcatcgtcgcta
tcaacaagatggacaccaccaagtggtccgaggaccggtacaatgagatcattaaggaga
cgtcgaactttatcaagaaggtcggctataacccgaagaccgttcctttcgtccctatct
ccggcttcaatggagacaacatgatcgagccgtccaccaactgcccctggtacaagggtt
gggagaaggagaccaagaccaagtcttctggcaagaccctccttgaggccatcgatgcca
ttgacccccctgcccgtccttctgacaagcctctccgtcttccgctccaagatgtgtaca
agatcggtggtattggcacggtccccgtcggccgtgttgagaccggcaccatcaaggccg
gtatggttgttaccttcgctcccgccaacgttactactgaagtcaagtccgtcgagatgc
atcacgagcagcttaccgctggtcttcctggtgacaacgtcggcttcaacgtcaagaacg
tctccgtcaaggaaatccgtcgtggcaacgttgctggtgactccaagaatgacccgccca
agggttgcgactctttcaccgctcaagtcatcgtcctcaaccaccctggccaggtcggtg
ctggttatgctcctgtcctcgattgccacactgcccatatcgcttgcaagtttgccgagc
ttctcgagaagatcgaccgccgcactggcaagtctgttgagaactctcccaagttcatca
agtcgggcgatgctgctatcgtcaagatgattccgtccaagcctatgtgtgttgaggctt
tcacccagtaccctccgcttggtcgtttcgccgtccgtggtaagt
>Acrogenospora_yunjushanensis_JAUCC5528
ggcgctc--------------------------ctgtatctcaagccccctgcgagagcg
t--aacctgttgcttcggcg-cg-ctggtg--cctcatggcctgccgccagaaggtcgc-
--aaaacacgtttc-------aaccatgaagtcagagcacttt------gaatagaattt
aaaactttcaacaacggatctcttggttctcgcatcgatgaagaacgcagcgaaatgcga
taagtaatgtgaattgcagaattcagtgaatcatcgaatctttgaacgcatattgcgccc
tttggtattccgaggggcatgccttttcgagcgtcga---tagaggaaatcaagccatgc
ttg--------------------------gtgattgagt--gcccaact-tacacgggtg
ctttaaattaga-----gatgaggcggggcttagcgcgggcacggccaggtgtagtacat
g------------------------------------------tatgaacgaacgcccgg
cgagctgccttgcgtgct-tgaggccttctcggcccaataaccgcatgtcaag-------
------------ttgaaccggcgagtgaagcggcaacagctcaaatttgaaatctggccc
cctttggcgcccgagttgtaatttggagaggatgcttcggctgcggccctggtctaagtt
ccttggaacaggacgtcacagagggtgagaaccccgtatgtggtcaggtgccaacgccgt
gtgaagctccttcgacgagtcgagttgtttgggaatgcagctctaaatgggaggtatatt
tcttctaaagctaaataccggcgagagaccgatagcgcacaagtagagtgatcgaaagat
gaaaagcactttggaaagagagtcaaaaagtacgtgaaattgttgaaagggaagcgcttg
caaccagatttgcgcgcagttgtttagccgggcttcctgcccggtgcactcttct-gcgt
--gcaggccagcatcggtttgggcggccagataaaggccgtgggaatgtagctcctctcg
ggg-agtgttatagccc-gcggtggaatgtggccagcctggacc--gaggtccgcgctcc
ggctaggatgctggcgtaatggtcgtaagcggcccgtcttgaaacacggacc-aaggagt
ctaacatctatgcgag-tgtttgggtgcgaaacccatg-cgcgtaatgaaagtgaacgga
ggtgggagccctcacgggcgcaccatcga-ccgatcctgatgtcttcggatggatttgag
tatgagcatagctgttgggacccgaa----------------------------------
---------------------------agatggtgaactaagcctgaatagggtgaagcc
agaggaaactctggtggaggctcgcagcggttctgacgtgcaaatcgatcgtcaaatttg
ggcttaggggcgaa----------------------------------------------
----------------------------------agactaatcgaaccatttagtagctg
gttcctgccgaagtttccctcaggatagcagtaacgatttcagttttatgaggtaaagcg
aatg--attagaggcctgggggttgaaacaaccttcacctattctcaaactttaaatatg
taagaagtccttgttacttagttgaacgtggacattcgaatgtaccgttactagtgggcc
atttttggtaagcagaactggcgatgcgggatgaaccgaacgcgatgttaaggtgccgga
atgcacgctcatcagacaccacaaaaggtgttagttcatctagacagcaggacggtggcc
atggaagtcggaatccgctaaggagtgtgtaacaactcacctgccgaatgaactagccct
gaaaatggatggcgctcaagcgtgctacctccttactacttggataaccgtggtaattct
agagctaatacatgctaaaaaccccgacttcgggaggggtgtatttattagataaaaaac
caacgcccttcggggctccttggtgattcataataactaaacgaatcgcatggccttgcg
ccggcgatggttcattcaaatttctgccctatcaactttcgatggtaggatagtggccta
ccatggtatcaacgggtaacggggaattagggttctattccggagagggagcctgagaaa
cggctaccacatccaaggaaggcagcaggcgcgcaaattacccaatcccgacacggggag
gtagtgacaataaatactgatacagggctcttacgggtcttgtaattggaatgagtacaa
tttaaatcccttaacgaggaacaattggagggcaagtctggtgccagcagccgcggtaat
tccagctccaatagcgtatattaaagttgttgcagttaaaaagctcgtagttgaaccttg
ggcctggctggccggtccgcctcaccgcgtgcactggtccggccgggcctttccttctgg
ggatccgcatgccctttactgggtgtgtcggggaaccaggacttttactttgaaaaaatt
agagtgttcaaagcaggccttcgctcgaatacattagcatggaataatagaatagg-acg
tgcggttcta-ttttgttggtttctaggaccgccgtaatgattaataggg-atagtcggg
ggcatcagtattcaattgtcagaggtgaaattcttgg-atttattgaagactaactactg
cgaaagcatttgccaaggatgttttcattaatcagtgaacgaaagtta-ggggatcgaag
acgatcagat-accgtcgtagtcttaaccataaactatgccgactaggg-atcgggcga-
--------------------ctgacaaacgacgtcaagaaatatcttgagaggtgcattg
acacaaataaggatttcaatctgaatctgggcgtgaaagcgactaccatcacaaacggcc
ttaagtattcactggccactggaaactggggagagcaaaagaaggccgggacgtcgaaag
cgggtgtctcacaggtgttgaacagatacacctatgcatctaccctgtcgcatctccggc
ggacgaacacaccgattggtcgtgacgggaagcttgcgaaacctcgacagctccacaata
ctcattggggtcttgtttgtccggcagagacaccagaaggacaagcttgcggtctggtta
agaacctgtccctgatgtgttacgtcagtgtgggaagtgaaggtggcccaattatcgact
ttatgacccagcgaaacatggaccttttggaagaatttgagccaatcttaaacccgaatg
ctacgaagatcttcgtcaacggtgtctgggttggtgttcacagagatgcagcgcagctta
ccgacacggtacgagaactccgaaggaatggtactcttgcctacgagattagtttggttc
gcgatattcgcgatagtgagttcaggatctttaccgatgcaggacgagtcatgcgacctc
tcttcgtcattgaaacaaacccgagaagcgcgaaccgagataatctagtcctcaagaaga
cccacattgataaactgatatacgacaaagaaatagatgtatcaaatatgaatgatgaag
accgagaaaggactattttcggatggagtggtctgataaaggctggagctgttgagtacc
ttgacgctgacgaggaagagcaagccatgattgtaatgactccagaagacctcgcggacc
atcaacgacttcgtcaaggccagagtattgtccaggcggatgaggacgcggaccctcaca
aacgattcaagcccaaaccaaacgccgccatcaagacct---------------------
--------------------------ggtgagttcgaggctggtatctccaaggacggtc
agacccgtgagcacgctcttctcgcctacactctgggtgtgaggcagctcatcgtcgcta
tcaacaagatggacaccaccaagtggtccgaggaccggtacaatgagatcatcaaggaga
cgtcgaactttatcaagaaggtcggctataacccgaagaccgttcctttcgtccccatct
ccggcttcaatggagacaacatgatcgagccgtccaccaactgcccctggtacaagggtt
gggagaaggagaccaagaccaagtcttctggcaagaccctccttgaggccatcgatgcca
ttgacccccctgcccgtccttccgacaagcctctccgtcttccgctccaagatgtataca
agatcggtggtattggcacggtccccgtcggccgtgttgagaccggtaccatcaaggccg
gtatggttgttaccttcgctcccgccaacgttactactgaagtcaagtccgtcgagatgc
atcacgagcagcttaccgctggtcttcctggtgacaacgtcggcttcaacgtcaagaacg
tctccgtcaaggaaatccgtcgtggcaacgttgctggtgactccaagaatgacccgccca
agggttgcgactctttcaccgctcaagtcatcgtcctcaaccaccctggccaggtcggtg
ctggttatgctcctgtcctcgattgccacactgcccatatcgcttgcaagtttgccgagc
ttctcgagaagatcgaccgccgcactggcaagtctgttgagaactctcccaagttcatca
agtcgggcgatgctgctatcgtcaagatgattccgtccaagcctatgtgtgttgaggctt
tcacccagtaccctccgcttggtcgtttcgccgtccgtggtaagt
>Acrogenospora_yunnanensis_MFLUCC_18_1611
------------------------------------------------------------
------------------------------------------------------------
------------------------------------------------------------
------------------------------------------------------------
------------------------------------------------------------
------------------------------------------------------------
------------------------------------------------------------
------------------------------------------------------------
------------------------------------------------------------
------------------------------------------------------------
-------------------ggcgagtgaagcggcaacagctcaaatttgaaatccggctc
ct-ttggggctcgagttgtaatttggagaggatgcttcggctgcgaccccggtctaagtt
ccttggaacaggacgtcacagagggtgagaaccccgtatgtggccaggtgtcaacgccat
gtgaagctccttcgacgagtcgagttgtttgggaatgcagctctaaatgggaggtatatt
tcttctaaggctaaataccggcgagagaccgatagcgcacaagtagagtgatcgaaagat
gaaaagcactttggaaagagagttaaaaagtacgtgaaattgttgaaagggaagcgcttg
caaccagatttggacgtagttgcttagccgcgcctcatggtcggtgcactcttct-acgt
--ccaggccagcatcggttcgggcggccagataaaggccgtgggaatgtagctcccctcg
ggg-agtgttatagccc-acggtggaatgtggccagcccggacc--gaggtccgcgcttc
ggctaggatgctggcgtaatggttgtaagcggcccgtcttgaaacacggacc-aaggagt
ctaacatctatgcgag-tgtttgggtgcgaaacccatg-cgcgtaatgaaagtgaacgga
ggtgggagccctcacgggcgcaccatcga-ccgatcctgatgtcttcggatggatttgag
taagagcatagctgttgggacccgaa----------------------------------
---------------------------agatggtgaactattcctgaatagggtgaagcc
agaggaaactctggtggaggctcgcagcggttctgacgtgcaaatcgatcgtcaaatttg
ggtataggggcgaaaggtacgtttgattgaaa-----aaaccccctccccggggcgtaaa
cgataaatagaaatgctaacatcttc---tttgcagactaatcgaaccatttagtagctg
gttcctgccgaagtttccctcaggatagcagtaacgatttcagttttatgaggtaaagcg
aatg--attagaggcctgggggttgaaacaaccttcacctattctcaaactttaaatatg
taagaagtccttgttacttagttgaacgtggacatttgaatgtaccgttactagtgggcc
atttttggtaagcagaactggcgatgcgggatgaaccgaacgcgatgttaaggtgccgga
atgcacgctcatcagacaccacaaaaggtgttagttcatctagacagcaggacggtggcc
atggaagtcggaaaccgctaaggagtgtgtaacaactcacctgccgaatgaactagccct
gaaaatggatggcgctcaagcgtgttacctccttactacttggataaccgtggtaattct
agagctaatacatgctaaaaaccccgactccgggaggggtgtatttattagataaaaaac
caacgcccttcggggctccttggtgattcataataactaaacgaatcgcatggccttgcg
ccggcgatggttcattcaaatttctgccctatcaactttcgatggtaggatagtggccta
ccatggtatcaacgggtaacggggaattagggttctattccggagagggagcctgagaaa
cggctaccacatccaaggaaggcagcaggcgcgcaaattacccaatcccgacacggggag
gtagtgacaataaatactgatacagggctcttacgggtcttgtaattggaatgagtacaa
tttaaatcccttaacgaggaacaattggagggcaagtctggtgccagcagccgcggtaat
tccagctccaatagcgtatattaaagttgttgcagttaaaaagctcgtagttgaaccttg
ggcctggctggccggtccgcctcaccgcgtgcactggtccggccgggcctttccttctgg
ggatccgcatgccctttactgggtgtgtcggggaaccaggacttttactttgaaaaaatt
agagtgttcaaagcaggcctttgctcgaatacattagcatggaataatagaatagg-acg
tgaggttcta-ttttgttggtttctaggaccgccgtaatgattaataggg-atagtcggg
ggcatcagtattcaattgtcagaggtgaaattcttgg-atttattgaagactaactactg
cgaaagcatttgccaaggatgttttcattaatcagtgaacgaaagtta-ggggatcgaag
acgatcagat-accgtcgtagtcttaaccataaactatgccgactaggg-atcgggcgat
gttactattctgactcgctc----------------------------------------
------------------------------------------------------------
------------------------------------------------------------
------------------------------------------------------------
------------------------------------------------------------
------------------------------------------------------------
------------------------------------------------------------
------------------------------------------------------------
------------------------------------------------------------
------------------------------------------------------------
------------------------------------------------------------
------------------------------------------------------------
------------------------------------------------------------
------------------------------------------------------------
------------------------------------------------------------
------------------------------------------------------------
------------------------------------------------------------
------------------------------------------------------------
------------------------------------------------------------
------------------------------------------------------------
------------------------------------------------------------
------------------------------------------------------------
------------------------------------------------------------
------------------------------------------------------------
------------------------------------------------------------
------------------------------------------------------------
------------------------------------------------------------
------------------------------------------------------------
------------------------------------------------------------
------------------------------------------------------------
------------------------------------------------------------
------------------------------------------------------------
---------------------------------------------
>Acrogenospora_yunnanensis_MFLUCC_20_0099
------------------------------------------------------------
------------------------------------------------------------
------------------------------------------------------------
------------------------------------------------------------
------------------------------------------------------------
------------------------------------------------------------
------------------------------------------------------------
------------------------------------------------------------
------------------------------------------------------------
------------------------------------------------------------
------------------------------------------------------------
------------------------------------------------------------
------------------------------------------------------------
------------------------------------------------------------
------------------------------------------------------------
------------------agagttaaaaagtacgggaaattgttgaaagggaagcgcttg
cacccagatttggacgtagttgcttagccgcgcctcatggtcggtgcactcttct-acgt
ccccaggccagcatcggttcgggcggccagataaaggccgtgggaatgtagctcccctcg
gggaagttgtatagccc-acggtggaatgtggccagcccggacccgaggtcccgcgcttc
ggctaggatgctggcgtaatggttgtaagcggcccgtcttgaaacacggaccaaaggagt
ctaacatctatgcgga-ggtttgggtgcgaaacccatgccgcgtaatgaaagtgaacgga
ggtgggagccctcacgggcgcaccatcgacccgatcctgatgtcttcggatggatttgag
taagagcatagctgttgggacccgaa----------------------------------
---------------------------agatggtgaactattcctgaatagggtgaagcc
agaggaaactctggtggaggctcgcagcggttctgacgtgcaaatcgatcgtcaaatttg
ggtataggggcgaa----------------------------------------------
----------------------------------agactaatcgaaccatttagtagctg
gttcctgccgaagtttccctcaggatagcagtaacgatttcagttttatgaggtaaagcg
aatg--attagaggcctgggggttgaaacaaccttcacctattctcaaactttaaatatg
taagaagtccttgttacttagttgaacgtggacatttgaatgtaccgttactagtgggcc
atttttggtaagcagaactggcgatgcgggatgaaccgaacgcgatgttaaggtgccgga
atgcacgctcatcagacaccacaaaaggtgttagttcatctagacagcaggacggtggcc
atggaagtcggaaaccgctaaggagtgtgtaacaactcacctgccgaatgaactagccct
gaaaatggatggcgctcaagcgtgttacctccttactacttggataaccgtggtaattct
agagctaatacatgctaaaaaccccgactccgggaggggtgtatttattagataaaaaac
caacgcccttcggggctccttggtgattcataataactaaacgaatcgcatggccttgcg
ccggcgatggttcattcaaatttctgccctatcaactttcgatggtaggatagtggccta
ccatggtatcaacgggtaacggggaattagggttctattccggagagggagcctgagaaa
cggctaccacatccaaggaaggcagcaggcgcgcaaattacccaatcccgacacggggag
gtagtgacaataaatactgatacagggctcttacgggtcttgtaattggaatgagtacaa
tttaaatcccttaacgaggaacaattggagggcaagtctggtgccagcagccgcggtaat
tccagctccaatagcgtatattaaagttgttgcagttaaaaagctcgtagttgaaccttg
ggcctggctggccggtccgcctcaccgcgtgcactggtccggccgggcctttccttctgg
ggatccgcatgccctttactgggtgtgtcggggaaccaggacttttactttgaaaaaatt
agagtgttcaaagcaggcctttgctcgaatacattagcatggaataatagaatagggacg
tgaggttctatttttgttggtttctaggaccgccgtaatgattaataggggatagtcggg
ggcatcagtattcaattgtcagaggtgaaattcttggaatttattgaagactaactactg
cgaaagcttttgccaaggatgttttcattaatcagtgaacgaaagttaaggggatcgaag
acgatcagaa--------------------------------------------------
------------------------------------------accttgagcggtgcatcg
acacaaacaaggacttcaacttgaaccttggtgtgaaagccactactatcacaaacggtc
tcaaatattctttagccactggaaactggggagagcaaaagaaggctggaacatcaaaag
cgggtgtctcccaagtgttgaacagatacacatatgcgtccactttgtcacatcttcggc
ggacaaacacaccgatcggacgtgatggcaagcttgccaaacctcgacagctccacaaca
cccactggggtcttgtttgcccggcagaaacgcccgaaggacaggcctgcggtctggtca
agaacctgtctctgatgtgctacgtcagtgtggggagcgaaggtggcccaatcatcgact
ttatgacccagcgaaatatggacctcctcgaggaattcgaaccaatcttgaaccccaacg
caacgaagatttttgtcaacggtgtctgggttggtgtccatagagatgcagcacagctta
ccgacactgttcgagaactacgaagaaatggtactctcgcatatgagatcagcttggttc
gcgatatccgtgatagcgagtttaggatctttaccgatgccgggcgagtaatgcgacccc
tcttcgtcatcgaaaccaatccgaggagtgcgaatcgagataatctcgttctgaaaaaga
cacacattgataaattgatattcgacaaagagatagatgtttcgaatatgaatgatgaag
accgtgaaaagactattttcggatggagtggtttgatcaaggctggagctgttgagtacc
tggacgctgatgaggaagagcaagccatgattgtgatgactccagaagatcttgcggatc
atcagcgccttcgccaaggacagagtctcgctgaaccggatgaagatgcagatcctcaca
aacgatacaagcccaagccgaatccatctatcaagacattcacgcactgcgaaattcatc
ctagcatgctgttaggtatctgcgctggtgagttcgaggctggtatctccaaggatggtc
agactcgtgagcacgctcttctcgcctacaccctgggtgtgaggcagatcatcgtcgcta
tcaacaagatggacactactaagtggtctgaggatcgttacaacgagatcatcaaggaga
cctcgaacttcatcaagaaggtcgggtataaccccaagaccgtacctttcgtccccatct
ccggcttcaacggtgacaacatgattgagccgtccaccaactgcccctggtacaagggct
gggagaaggagactaagaccaagtccactggcaagaccctgcttgaggccatcgatgcta
tcgaccctcctagccgtcctaccgacaagcccctccgtctccctctccaggatgtgtaca
agattggtggtattggcacggtccccgtcggtcgtgttgagactggtagcatcaaggctg
gtatggttgttacattcgcacctgccaacgttaccaccgaagtgaagtccgtcgaaatgc
accacgagcagcttgtcgctggtcttcccggtgacaatgtcggcttcaacgtcaagaacg
tctccgtcaaggagattcgtcgtggcaatgtcgctggtgactccaagaatgacccaccca
agggagccgagtccttcaacgctcaggtcattgtcctcaaccaccctggtcaggtcggtg
ctggctatgctcccgttctcgactgccataccgcccatatcgcttgcaagttcggtgagc
ttctcgagaagatcgaccgccgtaccggcaagtctgtcgagaactcccccaagttcatca
agtcgggtgatgccgctatcgtcaagatgattccctccaagcctatgtgtgttgaagcct
tcaccgagtacccgccgcttggtcgtttcgccgtccgtggtatgt
>Minutisphaera_aspera_DSM29478
cctctgtatatctaccgcgttgctttggcgggacggcagccagcagccctgctggga---
----agctgtccgtagggcc-tctccaagg--ccccgcgagcgcccgccagagaaccgt-
--caaactcatgtt------aaaccgtggtgtctgagctttaca-----agcaataagtt
aaaactttcaacaacggatctcttggttctcgcatcgatgaagaacgcagcgaaatgcga
taagtaatgtgaattgcagaattcagtgaatcatcgaatctttgaacgcatattgcgccc
cttggtattccgaggggcatgccttttcgagcgtcat---tacaa-ccgtcaagctctgc
ttg--------------------------gtattgg-----gcttccgt-ccccacgcgg
gcgggcctcaaa------gtcatcagcggctga-gagaacggcgttctagcgtagtaga-
----------------------------------------------aattaactcgccag
ggaccggcctcaggcagc-tgtcaaacccgcgcctttgcgcacatct-------------
--------taggttgacc-ggcgagtgaagcggcaacagctcaaatttgaaatctggtcc
tt-tcagggcccgagttgtaatttggagaggatgcttcggctgcggccctggtctaagtt
ccttggaacaggacgtcacagagggtgagaaccccgtacgtggctgggtgcctacgccat
gtgaagctccttcgacgagtcgagttgtttgggaatgcagctctaaacgggaggtagatt
tcttctaaagctaaataccggcgagagaccgatagcgcacaagtagagtgatcgaaagat
gaaaagcactttggaaagagagttaaaaagtacgtgaaattgttgaaagggaagcgcttg
caaccagacttggacgtagttgcttagccgggcttc-tgcccggtgcactcttct-gcgt
--ccaggccagcatcagttcaagcggccggataaaggccttgggaatgtagctcctctcg
ggg-agtgttaaagcccttcggtgcaatgcggcctgcctggact--gaggtccgcgcttc
ggctaggatgctggcgtaatg---------------------------------------
------------------------------------------------------------
------------------------------------------------------------
------------------------------------------------------------
------------------------------------------------------------
------------------------------------------------------------
------------------------------------------------------------
------------------------------------------------------------
------------------------------------------------------------
------------------------------------------------------------
------------------------------------------------------------
------------------------------------------------------------
------------------------------------------------------------
------------------------------------------------------------
------------------------------ccttactacttggataaccgtggtaattct
agagctaatacatgctaaaaaccccaacttcggaaggggtgtatttattagataaaaaac
caacgcccttcggggctccttggtgattcataataactaaacgaatcgcatggccttgcg
ccggcgatggttcattcaaatttctgccctatcaactttcgatggtaggatagtggccta
ccatggtatcaacgggtaacggggaattagggttctattccggagagggagcctgagaaa
cggctaccacatccaaggaaggcagcaggcgcgcaaattacccaatcccgacacggggag
gtagtgacaataaatactgatacagggctcttacgggtcttgtaattggaatgagtacaa
tttaaatcccttaacgaggaacaattggagggcaagtctggtgccagcagccgcggtaat
tccagctccaatagcgtatattaaagttgttgcagttaaaaagctcgtagttgaaccttg
ggcctggctggccggtccgcctcaccgcgtgcactggtccggccgggcctttccttctgg
ggatccgcatgccctttactgggtgtgctggggaaccaggacttttactttgaaaaaatt
agagtgttcaaagcaggcctttgctcgaatacattagcatggaataatagaatagg-acg
tgcggttcta-ttttgttggtttctaggaccgccgtaatgattaataggg-atagtcggg
ggcatcagtattcaattgtcagaggtgaaattcttgg-atttattgaagactaactactg
cgaaagcatttgccaaggatgttttcattaatcagtgaacgaaagtta-ggggatcgaag
acgatcagat-accgtcgtagtcttaaccataaactatgccgactaggg-atcgggcgat
gttactattctgactcgctc----------------------------------------
------------------------------------------------------------
------------------------------------------------------------
------------------------------------------------------------
------------------------------------------------------------
------------------------------------------------------------
------------------------------------------------------------
------------------------------------------------------------
------------------------------------------------------------
------------------------------------------------------------
------------------------------------------------------------
------------------------------------------------------------
------------------------------------------------------------
------------------------------------------------------------
------------------------------------------------------------
------------------------------------------------------------
------------------------------------------------------------
------------------------------------------------------------
------------------------------------------------------------
------------------------------------------------------------
------------------------------------------------------------
------------------------------------------------------------
------------------------------------------------------------
------------------------------------------------------------
------------------------------------------------------------
------------------------------------------------------------
------------------------------------------------------------
------------------------------------------------------------
------------------------------------------------------------
------------------------------------------------------------
------------------------------------------------------------
------------------------------------------------------------
---------------------------------------------
>Minutisphaera_japonica_HHUF30098
cctctgtatatctaccgcgttgctttggtgggacggcagccagcagccctgctggga---
----agctgtccgcagggcc-tc-ttaagg--ccccgcgagcgcctgccagagaacctt-
--taaactcatgtt------aaaccgtgatgtctgagctttaca-----agcaataagtt
aaaactttcaacaacggatctcttggttctcgcatcgatgaagaacgcagcgaaatgcga
taagtaatgtgaattgcagaattcagtgaatcatcgaatctttgaacgcatattgcgccc
cttggtattccgaggggcatgccttttcgagcgtcat---tacaa-ccgtcaagctctgc
ttg--------------------------gtattgg-----gcctctgt-ctccacgtgg
gcgggccttaaa------gtcatcagcggctga-gagaacggcgttctagcgtagtaga-
----------------------------------------------aattaactcgctgg
ggaccggcctcaggtagc-tgtcaaatccgcgcctttgcgcacatct-------------
--------taggttgacc-ggcgagtgaagcggcaacagctcaaatttgaaatctggtcc
tt-tcagggcccgagttgtaatttggagaggatgcttcggctgcggccctggtctaagtt
ccttggaacaggacgtcacagagggtgagaaccccgtacgtggctgggtgcctacgccat
gtgaagctccttcgacgagtcgagttgtttgggaatgcagctctaaacgggaggtagatt
tcttctaaagctaaataccggcgagagaccgatagcgcacaagtagagtgatcgaaagat
gaaaagcactttggaaagagagttaaaaagtacgtgaaattgttgaaagggaagcgcttg
caaccagacttggacgtagttgcttagctgggcttc-tgcccggtgcactcttct-gcgc
--ccaggccagcatcagttcaggcggccggataaaggccttgggaatgtagctcctctcg
ggg-agtgttaaagccc-ttggtgcaatgcggcctgcctggact--gaggtccgcgcttc
ggctaggatgctggcgtaatggttgtaagcggcccgtcttgaaacacggacc-aaggagt
ataacatctatgcgag-tgtttgggtggaaaacccatg-cgcgtaatgaaagtgaacgga
ggtgggagccct--agggcgcaccatcga-ccgatcctgatgtcttcggatggatttgag
taagagcatagccgttatgacccgaa----------------------------------
---------------------------agatggtgaactattcctgaatagggtgaagcc
agaggaaactctggtggaagctcgcagcggttctgacgtgcaaatcgatcgtcaaatttg
ggtataggggcgaa----------------------------------------------
----------------------------------agactaatcgaaccatctagtagctg
gttcctgccgaagtttccctcaggatagcagtaacgatttcagttttatgaggtaaagcg
aatg--attagaggcctgggggttgaaacaaccttcacctattctcaaactttaaatatg
taagaagtccttgttacttagttgaacgtggacatttgaatgtaccgttactagtgggcc
atttttggtaagcagaactggcgatgcgggatgaaccgaacgcgatgttaaggtgccgga
atgcacgctcatcagacaccacaaaaggtgttagttcatctagacagcaggacggtggcc
atggaagtcggaatccgctaaggagtgtgtaacaactcacctgccgaatgaactagccct
gaaaatggatggcgctcaagcgtgctacccccttactacttggataaccgtggtaattct
agagctaatacatgctaaaaaccccaacttcggaaggggtgtatttattagataaaaaac
caacgcccttcggggctccttggtgattcataataactaaacgaatcgcatggccttgcg
ccggcgatggttcattcaaatttctgccctatcaactttcgatggtaggatagtggccta
ccatggtatcaacgggtaacggggaattagggttctattccggagagggagcctgagaaa
cggctaccacatccaaggaaggcagcaggcgcgcaaattacccaatcccgacacggggag
gtagtgacaataaatactgatacagggctcttacgggtcttgtaattggaatgagtacaa
tttaaatcccttaacgaggaacaattggagggcaagtctggtgccagcagccgcggtaat
tccagctccaatagcgtatattaaagttgttgcagttaaaaagctcgtagttgaaccttg
ggcctggctggccggtccgcctcaccgcgtgcactggtccggccgggcctttccttctgg
ggatccgcatgccctttactgggtgtgctggggaaccaggacttttactttgaaaaaatt
agagtgttcaaagcaggcctttgctcgaatacattagcatggaataatagaatagg-acg
tgcggttcta-ttttgttggtttctaggaccgccgtaatgattaataggg-atagtcggg
ggcatcagtattcaattgtcagaggtgaaattcttgg-atttattgaagactaactactg
cgaaagcatttgccaaggatgttttcattaatcagtgaacgaaagtta-ggggatcgaag
acgatcagat-accgtcgtagtcttaaccataaactatgccgactaggg-atcgggcgat
gttactattctgactcgctc----------------------------------------
------------------------------------------------------------
------------------------------------------------------------
------------------------------------------------------------
------------------------------------------------------------
------------------------------------------------------------
------------------------------------------------------------
------------------------------------------------------------
------------------------------------------------------------
------------------------------------------------------------
------------------------------------------------------------
------------------------------------------------------------
------------------------------------------------------------
------------------------------------------------------------
------------------------------------------------------------
------------------------------------------------------------
------------------------------------------------------------
------------------------------------------------------------
------------------------------------------------------------
------------------------------------------------------------
------------------------------------------------------------
------------------------------------------------------------
------------------------------------------------------------
------------------------------------------------------------
------------------------------------------------------------
------------------------------------------------------------
------------------------------------------------------------
------------------------------------------------------------
------------------------------------------------------------
------------------------------------------------------------
------------------------------------------------------------
------------------------------------------------------------
---------------------------------------------
